# Supplementary material for: Eco-evolutionary responses to plasmid-dependent phage constrain the spread of multidrug-resistance plasmids
Source: ISME J. 2026 May 8;20(1):wrag113. doi: 10.1093/ismejo/wrag113 (PMC13222520; doi:10.1093/ismejo/wrag113)
Supplement: Supplementary_material_wrag113 [file supplementary_material_wrag113.zip]

Archive with 3 entries (3 files):
- Supplementary_Data1.xlsx
- Supplementary_Data2.xlsx
- Supplementary_Figures&Tables.docx
