# Supplementary material for: Eco-evolutionary responses to plasmid-dependent phage constrain the spread of multidrug-resistance plasmids
Source: ISME J. 2026 May 8;20(1):wrag113. doi: 10.1093/ismejo/wrag113 (PMC13222520; doi:10.1093/ismejo/wrag113)
Supplement: Supplementary_material_wrag113 [file supplementary_material_wrag113.zip › Supplementary_Data1.xlsx]

## Sheet: Evolution_experiments
Day	Replicate	Treatment	Immigration_level	Population	CFUs_D-6	CFUs_D-5	CFUs_D-4	CFUs_D-3	CFUs_D-2	CFUs_D-1	PFUs_D-7	PFUs_D-6	PFUs_D-5	PFUs_D-4	PFUs_D-3	PFUs_D-2	PFUs_D-1	CFU/mL_2
0	1	No-phage	No-Immigration	Donor														19800000
0	1	No-phage	No-Immigration	Donor														16600000
0	1	No-phage	No-Immigration	Donor														25600000
0	1	No-phage	No-Immigration	Recipient														54000000
0	1	No-phage	No-Immigration	Recipient														57300000
0	1	No-phage	No-Immigration	Recipient														41200000
0	1	PRD1	No-Immigration	Donor														19800000
0	1	PRD1	No-Immigration	Donor														16600000
0	1	PRD1	No-Immigration	Donor														25600000
0	1	PRD1	No-Immigration	Recipient														54000000
0	1	PRD1	No-Immigration	Recipient														57300000
0	1	PRD1	No-Immigration	Recipient														41200000
0	1	PRD1	No-Immigration	PRD1														100000000
0	1	PRD1	No-Immigration	PRD1														100000000
0	1	PRD1	No-Immigration	PRD1														100000000
1	A1_1	No-phage	No-Immigration	Donor	16													318800000
1	A1_2	No-phage	No-Immigration	Donor	23													447600000
1	A2_1	No-phage	No-Immigration	Donor	24													461800000
1	A2_2	No-phage	No-Immigration	Donor	28													551600000
1	A3_1	No-phage	No-Immigration	Donor	78													1569800000
1	A3_2	No-phage	No-Immigration	Donor	71													1429800000
1	A1_1	No-phage	No-Immigration	Recipient	27													536000000
1	A1_2	No-phage	No-Immigration	Recipient	35													696000000
1	A2_1	No-phage	No-Immigration	Recipient	25													504000000
1	A2_2	No-phage	No-Immigration	Recipient	36													712000000
1	A3_1	No-phage	No-Immigration	Recipient	19													384000000
1	A3_2	No-phage	No-Immigration	Recipient	21													422000000
1	A1_1	No-phage	No-Immigration	Transconjugant			46											9200000
1	A1_2	No-phage	No-Immigration	Transconjugant			42											8400000
1	A2_1	No-phage	No-Immigration	Transconjugant			61											10200000
1	A2_2	No-phage	No-Immigration	Transconjugant			42											8400000
1	A3_1	No-phage	No-Immigration	Transconjugant			7											200000
1	A3_2	No-phage	No-Immigration	Transconjugant			2											200000
1	A6_1	PRD1	No-Immigration	Donor		6												11974000
1	A6_2	PRD1	No-Immigration	Donor		6												11980000
1	A7_1	PRD1	No-Immigration	Donor		7												1994000
1	A7_2	PRD1	No-Immigration	Donor		3												5990000
1	A8_1	PRD1	No-Immigration	Donor		8												15972000
1	A8_2	PRD1	No-Immigration	Donor		10												19974000
1	A6_1	PRD1	No-Immigration	Recipient	96													1930000000
1	A6_2	PRD1	No-Immigration	Recipient	89													1780000000
1	A7_1	PRD1	No-Immigration	Recipient	110													2200000000
1	A7_2	PRD1	No-Immigration	Recipient	90													1810000000
1	A8_1	PRD1	No-Immigration	Recipient	87													1730000000
1	A8_2	PRD1	No-Immigration	Recipient	85													1700000000
1	A6_1	PRD1	No-Immigration	Transconjugant					7									26000
1	A6_2	PRD1	No-Immigration	Transconjugant					8									20000
1	A7_1	PRD1	No-Immigration	Transconjugant					7									6000
1	A7_2	PRD1	No-Immigration	Transconjugant					3									10000
1	A8_1	PRD1	No-Immigration	Transconjugant					7									28000
1	A8_2	PRD1	No-Immigration	Transconjugant					6									26000
1	A6_1	PRD1	No-Immigration	PRD1							43							43000000000
1	A6_2	PRD1	No-Immigration	PRD1							44							44000000000
1	A7_1	PRD1	No-Immigration	PRD1							44							44000000000
1	A7_2	PRD1	No-Immigration	PRD1							45							45000000000
1	A8_1	PRD1	No-Immigration	PRD1							45							45000000000
1	A8_2	PRD1	No-Immigration	PRD1							42							42000000000
2	A1_1	No-phage	No-Immigration	Donor	24													1197700000
2	A1_2	No-phage	No-Immigration	Donor	19													948150000
2	A2_1	No-phage	No-Immigration	Donor	38													1898550000
2	A2_2	No-phage	No-Immigration	Donor	35													1748250000
2	A3_1	No-phage	No-Immigration	Donor	29													1199250000
2	A3_2	No-phage	No-Immigration	Donor	20													999450000
2	A1_1	No-phage	No-Immigration	Recipient	10													500000000
2	A1_2	No-phage	No-Immigration	Recipient	8													400000000
2	A2_1	No-phage	No-Immigration	Recipient	7													350000000
2	A2_2	No-phage	No-Immigration	Recipient	10													500000000
2	A3_1	No-phage	No-Immigration	Recipient	4													200000000
2	A3_2	No-phage	No-Immigration	Recipient	2													100000000
2	A1_1	No-phage	No-Immigration	Transconjugant			3	46										2300000
2	A1_2	No-phage	No-Immigration	Transconjugant			4	37										1850000
2	A2_1	No-phage	No-Immigration	Transconjugant			2	29										1450000
2	A2_2	No-phage	No-Immigration	Transconjugant			1	35										1750000
2	A3_1	No-phage	No-Immigration	Transconjugant			0	15										750000
2	A3_2	No-phage	No-Immigration	Transconjugant			0	11										550000
2	A6_1	PRD1	No-Immigration	Donor			2	6										300000
2	A6_2	PRD1	No-Immigration	Donor			1	5										248500
2	A7_1	PRD1	No-Immigration	Donor			2	7										346500
2	A7_2	PRD1	No-Immigration	Donor			3	8										997500
2	A8_1	PRD1	No-Immigration	Donor			6	14										2997000
2	A8_2	PRD1	No-Immigration	Donor			0	20										998000
2	A6_1	PRD1	No-Immigration	Recipient	11													550000000
2	A6_2	PRD1	No-Immigration	Recipient	12													600000000
2	A7_1	PRD1	No-Immigration	Recipient	19													950000000
2	A7_2	PRD1	No-Immigration	Recipient	13													650000000
2	A8_1	PRD1	No-Immigration	Recipient	27													1350000000
2	A8_2	PRD1	No-Immigration	Recipient	16													800000000
2	A6_1	PRD1	No-Immigration	Transconjugant						NA								NA
2	A6_2	PRD1	No-Immigration	Transconjugant						3								1500
2	A7_1	PRD1	No-Immigration	Transconjugant						7								3500
2	A7_2	PRD1	No-Immigration	Transconjugant						5								2500
2	A8_1	PRD1	No-Immigration	Transconjugant						6								3000
2	A8_2	PRD1	No-Immigration	Transconjugant						4								2000
2	A6_1	PRD1	No-Immigration	PRD1							8	25						2500000000
2	A6_2	PRD1	No-Immigration	PRD1							5	33						3300000000
2	A7_1	PRD1	No-Immigration	PRD1							11	34						3400000000
2	A7_2	PRD1	No-Immigration	PRD1							15	45						4500000000
2	A8_1	PRD1	No-Immigration	PRD1							5	33						3300000000
2	A8_2	PRD1	No-Immigration	PRD1							12	49						4900000000
3	A1_1	No-phage	No-Immigration	Donor	20													997550000
3	A1_2	No-phage	No-Immigration	Donor	17													846950000
3	A2_1	No-phage	No-Immigration	Donor	48													2397550000
3	A2_2	No-phage	No-Immigration	Donor	38													1897650000
3	A3_1	No-phage	No-Immigration	Donor	33													1647350000
3	A3_2	No-phage	No-Immigration	Donor	22													1097650000
3	A1_1	No-phage	No-Immigration	Recipient	10													500000000
3	A1_2	No-phage	No-Immigration	Recipient	12													600000000
3	A2_1	No-phage	No-Immigration	Recipient		12												60000000
3	A2_2	No-phage	No-Immigration	Recipient	3													150000000
3	A3_1	No-phage	No-Immigration	Recipient	2													100000000
3	A3_2	No-phage	No-Immigration	Recipient	3													150000000
3	A1_1	No-phage	No-Immigration	Transconjugant			5	49										2450000
3	A1_2	No-phage	No-Immigration	Transconjugant			10	61										3050000
3	A2_1	No-phage	No-Immigration	Transconjugant			10	49										2450000
3	A2_2	No-phage	No-Immigration	Transconjugant			5	47										2350000
3	A3_1	No-phage	No-Immigration	Transconjugant			5	53										2650000
3	A3_2	No-phage	No-Immigration	Transconjugant			6	47										2350000
3	A6_1	PRD1	No-Immigration	Donor		0	13											6495000
3	A6_2	PRD1	No-Immigration	Donor		1	13											6498000
3	A7_1	PRD1	No-Immigration	Donor		1	18											8997500
3	A7_2	PRD1	No-Immigration	Donor		0	10											4998000
3	A8_1	PRD1	No-Immigration	Donor		1	14											6998000
3	A8_2	PRD1	No-Immigration	Donor		4	12											5997500
3	A6_1	PRD1	No-Immigration	Recipient	37													1850000000
3	A6_2	PRD1	No-Immigration	Recipient	29													1450000000
3	A7_1	PRD1	No-Immigration	Recipient	39													1950000000
3	A7_2	PRD1	No-Immigration	Recipient	42													2100000000
3	A8_1	PRD1	No-Immigration	Recipient	36													1800000000
3	A8_2	PRD1	No-Immigration	Recipient	32													1600000000
3	A6_1	PRD1	No-Immigration	Transconjugant					2	10								5000
3	A6_2	PRD1	No-Immigration	Transconjugant					2	4								2000
3	A7_1	PRD1	No-Immigration	Transconjugant					1	5								2500
3	A7_2	PRD1	No-Immigration	Transconjugant					0	4								2000
3	A8_1	PRD1	No-Immigration	Transconjugant					0	4								2000
3	A8_2	PRD1	No-Immigration	Transconjugant					1	5								2500
3	A6_1	PRD1	No-Immigration	PRD1									4					40000000
3	A6_2	PRD1	No-Immigration	PRD1									7					70000000
3	A7_1	PRD1	No-Immigration	PRD1									11					110000000
3	A7_2	PRD1	No-Immigration	PRD1									11					110000000
3	A8_1	PRD1	No-Immigration	PRD1									19					190000000
3	A8_2	PRD1	No-Immigration	PRD1									21					210000000
4	A1_1	No-phage	No-Immigration	Donor	24													1195500000
4	A1_2	No-phage	No-Immigration	Donor	28													1394000000
4	A2_1	No-phage	No-Immigration	Donor	11													548000000
4	A2_2	No-phage	No-Immigration	Donor	14													698000000
4	A3_1	No-phage	No-Immigration	Donor	10													496500000
4	A3_2	No-phage	No-Immigration	Donor	12													595500000
4	A1_1	No-phage	No-Immigration	Recipient	14													700000000
4	A1_2	No-phage	No-Immigration	Recipient	18													900000000
4	A2_1	No-phage	No-Immigration	Recipient	10													500000000
4	A2_2	No-phage	No-Immigration	Recipient	8													400000000
4	A3_1	No-phage	No-Immigration	Recipient	12													600000000
4	A3_2	No-phage	No-Immigration	Recipient	12													600000000
4	A1_1	No-phage	No-Immigration	Transconjugant			9											4500000
4	A1_2	No-phage	No-Immigration	Transconjugant			12											6000000
4	A2_1	No-phage	No-Immigration	Transconjugant			4											2000000
4	A2_2	No-phage	No-Immigration	Transconjugant			4											2000000
4	A3_1	No-phage	No-Immigration	Transconjugant			7											3500000
4	A3_2	No-phage	No-Immigration	Transconjugant			9											4500000
4	A6_1	PRD1	No-Immigration	Donor		7	44											21978000
4	A6_2	PRD1	No-Immigration	Donor		10	70											34987000
4	A7_1	PRD1	No-Immigration	Donor		4	39											19489500
4	A7_2	PRD1	No-Immigration	Donor		4	57											28489200
4	A8_1	PRD1	No-Immigration	Donor		10	95											47492500
4	A8_2	PRD1	No-Immigration	Donor		15	99											49492000
4	A6_1	PRD1	No-Immigration	Recipient	39													1950000000
4	A6_2	PRD1	No-Immigration	Recipient	30													1500000000
4	A7_1	PRD1	No-Immigration	Recipient	23													1150000000
4	A7_2	PRD1	No-Immigration	Recipient	20													1000000000
4	A8_1	PRD1	No-Immigration	Recipient	28													1400000000
4	A8_2	PRD1	No-Immigration	Recipient	24													1200000000
4	A6_1	PRD1	No-Immigration	Transconjugant					6	44								22000
4	A6_2	PRD1	No-Immigration	Transconjugant					5	26								13000
4	A7_1	PRD1	No-Immigration	Transconjugant					4	21								10500
4	A7_2	PRD1	No-Immigration	Transconjugant					5	27								10800
4	A8_1	PRD1	No-Immigration	Transconjugant					1	15								7500
4	A8_2	PRD1	No-Immigration	Transconjugant					3	16								8000
4	A6_1	PRD1	No-Immigration	PRD1									6	40				40000000
4	A6_2	PRD1	No-Immigration	PRD1									10	49				49000000
4	A7_1	PRD1	No-Immigration	PRD1									6	62				62000000
4	A7_2	PRD1	No-Immigration	PRD1									9	67				67000000
4	A8_1	PRD1	No-Immigration	PRD1									4	36				36000000
4	A8_2	PRD1	No-Immigration	PRD1									4	33				33000000
5	A1_1	No-phage	No-Immigration	Donor	33													1629000000
5	A1_2	No-phage	No-Immigration	Donor	22													1090000000
5	A2_1	No-phage	No-Immigration	Donor	26													1288000000
5	A2_2	No-phage	No-Immigration	Donor	30													1494500000
5	A3_1	No-phage	No-Immigration	Donor	18													891500000
5	A3_2	No-phage	No-Immigration	Donor	20													995500000
5	A1_1	No-phage	No-Immigration	Recipient	18													900000000
5	A1_2	No-phage	No-Immigration	Recipient	29													1450000000
5	A2_1	No-phage	No-Immigration	Recipient	18													900000000
5	A2_2	No-phage	No-Immigration	Recipient	20													1000000000
5	A3_1	No-phage	No-Immigration	Recipient	16													800000000
5	A3_2	No-phage	No-Immigration	Recipient	20													1000000000
5	A1_1	No-phage	No-Immigration	Transconjugant			42											21000000
5	A1_2	No-phage	No-Immigration	Transconjugant			20											10000000
5	A2_1	No-phage	No-Immigration	Transconjugant			24											12000000
5	A2_2	No-phage	No-Immigration	Transconjugant			11											5500000
5	A3_1	No-phage	No-Immigration	Transconjugant			17											8500000
5	A3_2	No-phage	No-Immigration	Transconjugant			9											4500000
5	A6_1	PRD1	No-Immigration	Donor	3	37												184890000
5	A6_2	PRD1	No-Immigration	Donor	3	23												114875000
5	A7_1	PRD1	No-Immigration	Donor	3	23												114945000
5	A7_2	PRD1	No-Immigration	Donor	0	14												69950000
5	A8_1	PRD1	No-Immigration	Donor	3	55												274980000
5	A8_2	PRD1	No-Immigration	Donor	3	36												179975000
5	A6_1	PRD1	No-Immigration	Recipient	19													950000000
5	A6_2	PRD1	No-Immigration	Recipient	35													1750000000
5	A7_1	PRD1	No-Immigration	Recipient	17													850000000
5	A7_2	PRD1	No-Immigration	Recipient	30													1500000000
5	A8_1	PRD1	No-Immigration	Recipient	25													1250000000
5	A8_2	PRD1	No-Immigration	Recipient	31													1550000000
5	A6_1	PRD1	No-Immigration	Transconjugant					22									110000
5	A6_2	PRD1	No-Immigration	Transconjugant					25									125000
5	A7_1	PRD1	No-Immigration	Transconjugant					11									55000
5	A7_2	PRD1	No-Immigration	Transconjugant					10									50000
5	A8_1	PRD1	No-Immigration	Transconjugant					4									20000
5	A8_2	PRD1	No-Immigration	Transconjugant					5									25000
5	A6_1	PRD1	No-Immigration	PRD1										10	49			4900000
5	A6_2	PRD1	No-Immigration	PRD1										7	45			4500000
5	A7_1	PRD1	No-Immigration	PRD1										8	57			5700000
5	A7_2	PRD1	No-Immigration	PRD1										9	60			6000000
5	A8_1	PRD1	No-Immigration	PRD1										10	77			7700000
5	A8_2	PRD1	No-Immigration	PRD1										10	58			5800000
8	A1_1	No-phage	No-Immigration	Donor	2	25												122900000
8	A1_2	No-phage	No-Immigration	Donor	2	12												57000000
8	A2_1	No-phage	No-Immigration	Donor	0	20												97050000
8	A2_2	No-phage	No-Immigration	Donor	2	12												56550000
8	A3_1	No-phage	No-Immigration	Donor	12	72												355850000
8	A3_2	No-phage	No-Immigration	Donor	24													1196100000
8	A1_1	No-phage	No-Immigration	Recipient	4													200000000
8	A1_2	No-phage	No-Immigration	Recipient	5													250000000
8	A2_1	No-phage	No-Immigration	Recipient	5													250000000
8	A2_2	No-phage	No-Immigration	Recipient	7													350000000
8	A3_1	No-phage	No-Immigration	Recipient	8													400000000
8	A3_2	No-phage	No-Immigration	Recipient	10													500000000
8	A1_1	No-phage	No-Immigration	Transconjugant			6	42										2100000
8	A1_2	No-phage	No-Immigration	Transconjugant			5	60										3000000
8	A2_1	No-phage	No-Immigration	Transconjugant			5	59										2950000
8	A2_2	No-phage	No-Immigration	Transconjugant			3	69										3450000
8	A3_1	No-phage	No-Immigration	Transconjugant			10	83										4150000
8	A3_2	No-phage	No-Immigration	Transconjugant			4	78										3900000
8	A6_1	PRD1	No-Immigration	Donor	10	67												334946000
8	A6_2	PRD1	No-Immigration	Donor	8	58												289955500
8	A7_1	PRD1	No-Immigration	Donor	6	33												164981500
8	A7_2	PRD1	No-Immigration	Donor	7	50												249976500
8	A8_1	PRD1	No-Immigration	Donor	4	84												419974000
8	A8_2	PRD1	No-Immigration	Donor	9	77												384989500
8	A6_1	PRD1	No-Immigration	Recipient	12													600000000
8	A6_2	PRD1	No-Immigration	Recipient	22													1100000000
8	A7_1	PRD1	No-Immigration	Recipient	10													500000000
8	A7_2	PRD1	No-Immigration	Recipient	17													850000000
8	A8_1	PRD1	No-Immigration	Recipient	23													1150000000
8	A8_2	PRD1	No-Immigration	Recipient	17													850000000
8	A6_1	PRD1	No-Immigration	Transconjugant					18	108								54000
8	A6_2	PRD1	No-Immigration	Transconjugant					10	89								44500
8	A7_1	PRD1	No-Immigration	Transconjugant					5	37								18500
8	A7_2	PRD1	No-Immigration	Transconjugant					4	47								23500
8	A8_1	PRD1	No-Immigration	Transconjugant					6	52								26000
8	A8_2	PRD1	No-Immigration	Transconjugant					2	21								10500
8	A6_1	PRD1	No-Immigration	PRD1												5	19	19000
8	A6_2	PRD1	No-Immigration	PRD1												2	33	33000
8	A7_1	PRD1	No-Immigration	PRD1												3	6	6000
8	A7_2	PRD1	No-Immigration	PRD1												3	17	17000
8	A8_1	PRD1	No-Immigration	PRD1												3	35	35000
8	A8_2	PRD1	No-Immigration	PRD1												3	20	20000
9	A1_1	No-phage	No-Immigration	Donor	20													991500000
9	A1_2	No-phage	No-Immigration	Donor	16													790500000
9	A2_1	No-phage	No-Immigration	Donor	21													1043000000
9	A2_2	No-phage	No-Immigration	Donor	15													736000000
9	A3_1	No-phage	No-Immigration	Donor	15													734500000
9	A3_2	No-phage	No-Immigration	Donor	8													388500000
9	A1_1	No-phage	No-Immigration	Recipient	18													900000000
9	A1_2	No-phage	No-Immigration	Recipient	15													750000000
9	A2_1	No-phage	No-Immigration	Recipient	14													700000000
9	A2_2	No-phage	No-Immigration	Recipient	18													900000000
9	A3_1	No-phage	No-Immigration	Recipient	5													250000000
9	A3_2	No-phage	No-Immigration	Recipient	1													50000000
9	A1_1	No-phage	No-Immigration	Transconjugant			17											8500000
9	A1_2	No-phage	No-Immigration	Transconjugant			19											9500000
9	A2_1	No-phage	No-Immigration	Transconjugant			14											7000000
9	A2_2	No-phage	No-Immigration	Transconjugant			28											14000000
9	A3_1	No-phage	No-Immigration	Transconjugant			31											15500000
9	A3_2	No-phage	No-Immigration	Transconjugant			23											11500000
9	A6_1	PRD1	No-Immigration	Donor	2	41												204932000
9	A6_2	PRD1	No-Immigration	Donor	4	37												184949500
9	A7_1	PRD1	No-Immigration	Donor	4	18												89972000
9	A7_2	PRD1	No-Immigration	Donor	5	30												149963000
9	A8_1	PRD1	No-Immigration	Donor	0	23												114991500
9	A8_2	PRD1	No-Immigration	Donor	3	27												134993000
9	A6_1	PRD1	No-Immigration	Recipient	18													900000000
9	A6_2	PRD1	No-Immigration	Recipient	14													700000000
9	A7_1	PRD1	No-Immigration	Recipient	12													600000000
9	A7_2	PRD1	No-Immigration	Recipient	17													850000000
9	A8_1	PRD1	No-Immigration	Recipient	3													150000000
9	A8_2	PRD1	No-Immigration	Recipient	2													100000000
9	A6_1	PRD1	No-Immigration	Transconjugant					12	136								68000
9	A6_2	PRD1	No-Immigration	Transconjugant					4	101								50500
9	A7_1	PRD1	No-Immigration	Transconjugant					5	56								28000
9	A7_2	PRD1	No-Immigration	Transconjugant					1	74								37000
9	A8_1	PRD1	No-Immigration	Transconjugant					1	17								8500
9	A8_2	PRD1	No-Immigration	Transconjugant					2	14								7000
9	A6_1	PRD1	No-Immigration	PRD1												5	19	19000
9	A6_2	PRD1	No-Immigration	PRD1												6	25	25000
9	A7_1	PRD1	No-Immigration	PRD1												1	7	7000
9	A7_2	PRD1	No-Immigration	PRD1												1	1	1000
9	A8_1	PRD1	No-Immigration	PRD1												1	17	17000
9	A8_2	PRD1	No-Immigration	PRD1												1	10	10000
10	A1_1	No-phage	No-Immigration	Donor	75													3733500000
10	A1_2	No-phage	No-Immigration	Donor	82													4085500000
10	A2_1	No-phage	No-Immigration	Donor	30													1489000000
10	A2_2	No-phage	No-Immigration	Donor	42													2093000000
10	A3_1	No-phage	No-Immigration	Donor	97													4820000000
10	A3_2	No-phage	No-Immigration	Donor	98													4855500000
10	A1_1	No-phage	No-Immigration	Recipient	32													1600000000
10	A1_2	No-phage	No-Immigration	Recipient	16													800000000
10	A2_1	No-phage	No-Immigration	Recipient	12													600000000
10	A2_2	No-phage	No-Immigration	Recipient	17													850000000
10	A3_1	No-phage	No-Immigration	Recipient	43													2150000000
10	A3_2	No-phage	No-Immigration	Recipient	26													1300000000
10	A1_1	No-phage	No-Immigration	Transconjugant		0	33											16500000
10	A1_2	No-phage	No-Immigration	Transconjugant		1	29											14500000
10	A2_1	No-phage	No-Immigration	Transconjugant		1	22											11000000
10	A2_2	No-phage	No-Immigration	Transconjugant		1	14											7000000
10	A3_1	No-phage	No-Immigration	Transconjugant		6	60											30000000
10	A3_2	No-phage	No-Immigration	Transconjugant		14	89											44500000
10	A6_1	PRD1	No-Immigration	Donor	17													849925000
10	A6_2	PRD1	No-Immigration	Donor	11													549950000
10	A7_1	PRD1	No-Immigration	Donor	8													399930000
10	A7_2	PRD1	No-Immigration	Donor	5													249940000
10	A8_1	PRD1	No-Immigration	Donor	15													749975000
10	A8_2	PRD1	No-Immigration	Donor	11													549970000
10	A6_1	PRD1	No-Immigration	Recipient	32													1600000000
10	A6_2	PRD1	No-Immigration	Recipient	36													1800000000
10	A7_1	PRD1	No-Immigration	Recipient	22													1100000000
10	A7_2	PRD1	No-Immigration	Recipient	23													1150000000
10	A8_1	PRD1	No-Immigration	Recipient	37													1850000000
10	A8_2	PRD1	No-Immigration	Recipient	37													1850000000
10	A6_1	PRD1	No-Immigration	Transconjugant					15									75000
10	A6_2	PRD1	No-Immigration	Transconjugant					10									50000
10	A7_1	PRD1	No-Immigration	Transconjugant					14									70000
10	A7_2	PRD1	No-Immigration	Transconjugant					12									60000
10	A8_1	PRD1	No-Immigration	Transconjugant					6	50								25000
10	A8_2	PRD1	No-Immigration	Transconjugant					2	60								30000
10	A6_1	PRD1	No-Immigration	PRD1													2	2000
10	A6_2	PRD1	No-Immigration	PRD1													5	5000
10	A7_1	PRD1	No-Immigration	PRD1													2	2000
10	A7_2	PRD1	No-Immigration	PRD1													0	0
10	A8_1	PRD1	No-Immigration	PRD1													2	2000
10	A8_2	PRD1	No-Immigration	PRD1													1	1000
11	A1_1	No-phage	No-Immigration	Donor	15													746700000
11	A1_2	No-phage	No-Immigration	Donor	21													1047100000
11	A2_1	No-phage	No-Immigration	Donor	9													447700000
11	A2_2	No-phage	No-Immigration	Donor	12													597850000
11	A3_1	No-phage	No-Immigration	Donor	18													897050000
11	A3_2	No-phage	No-Immigration	Donor	25													1247550000
11	A1_1	No-phage	No-Immigration	Recipient	9													450000000
11	A1_2	No-phage	No-Immigration	Recipient	10													500000000
11	A2_1	No-phage	No-Immigration	Recipient	3													150000000
11	A2_2	No-phage	No-Immigration	Recipient	4													200000000
11	A3_1	No-phage	No-Immigration	Recipient	4													200000000
11	A3_2	No-phage	No-Immigration	Recipient	8													400000000
11	A1_1	No-phage	No-Immigration	Transconjugant			3	66										3300000
11	A1_2	No-phage	No-Immigration	Transconjugant			1	58										2900000
11	A2_1	No-phage	No-Immigration	Transconjugant			3	46										2300000
11	A2_2	No-phage	No-Immigration	Transconjugant			2	43										2150000
11	A3_1	No-phage	No-Immigration	Transconjugant			3	59										2950000
11	A3_2	No-phage	No-Immigration	Transconjugant			2	49										2450000
11	A6_1	PRD1	No-Immigration	Donor	33													1649993000
11	A6_2	PRD1	No-Immigration	Donor	31													1549990000
11	A7_1	PRD1	No-Immigration	Donor	8													399959500
11	A7_2	PRD1	No-Immigration	Donor	9													449976000
11	A8_1	PRD1	No-Immigration	Donor	19													949988000
11	A8_2	PRD1	No-Immigration	Donor	18													899990000
11	A6_1	PRD1	No-Immigration	Recipient	27													1350000000
11	A6_2	PRD1	No-Immigration	Recipient	20													1000000000
11	A7_1	PRD1	No-Immigration	Recipient	16													600000000
11	A7_2	PRD1	No-Immigration	Recipient	4													200000000
11	A8_1	PRD1	No-Immigration	Recipient	20													1000000000
11	A8_2	PRD1	No-Immigration	Recipient	18													900000000
11	A6_1	PRD1	No-Immigration	Transconjugant					3	14								7000
11	A6_2	PRD1	No-Immigration	Transconjugant					3	20								10000
11	A7_1	PRD1	No-Immigration	Transconjugant					4	81								40500
11	A7_2	PRD1	No-Immigration	Transconjugant					0	48								24000
11	A8_1	PRD1	No-Immigration	Transconjugant					0	24								12000
11	A8_2	PRD1	No-Immigration	Transconjugant					0	20								10000
11	A6_1	PRD1	No-Immigration	PRD1													0	0
11	A6_2	PRD1	No-Immigration	PRD1													1	1000
11	A7_1	PRD1	No-Immigration	PRD1													0	0
11	A7_2	PRD1	No-Immigration	PRD1													0	0
11	A8_1	PRD1	No-Immigration	PRD1													0	0
11	A8_2	PRD1	No-Immigration	PRD1													0	0
12	A1_1	No-phage	No-Immigration	Donor	11													546900000
12	A1_2	No-phage	No-Immigration	Donor	8													395900000
12	A2_1	No-phage	No-Immigration	Donor	7													346000000
12	A2_2	No-phage	No-Immigration	Donor	6													297000000
12	A3_1	No-phage	No-Immigration	Donor	22													1096150000
12	A3_2	No-phage	No-Immigration	Donor	17													846050000
12	A1_1	No-phage	No-Immigration	Recipient	10													500000000
12	A1_2	No-phage	No-Immigration	Recipient	6													300000000
12	A2_1	No-phage	No-Immigration	Recipient	17													850000000
12	A2_2	No-phage	No-Immigration	Recipient	9													450000000
12	A3_1	No-phage	No-Immigration	Recipient	8													400000000
12	A3_2	No-phage	No-Immigration	Recipient	10													500000000
12	A1_1	No-phage	No-Immigration	Transconjugant			8	62										3100000
12	A1_2	No-phage	No-Immigration	Transconjugant			3	82										4100000
12	A2_1	No-phage	No-Immigration	Transconjugant			2	80										4000000
12	A2_2	No-phage	No-Immigration	Transconjugant			2	60										3000000
12	A3_1	No-phage	No-Immigration	Transconjugant			7	77										3850000
12	A3_2	No-phage	No-Immigration	Transconjugant			4	79										3950000
12	A6_1	PRD1	No-Immigration	Donor	23													1149995000
12	A6_2	PRD1	No-Immigration	Donor	25													1249995000
12	A7_1	PRD1	No-Immigration	Donor	23													1149980000
12	A7_2	PRD1	No-Immigration	Donor	18													899990000
12	A8_1	PRD1	No-Immigration	Donor	30													1499995000
12	A8_2	PRD1	No-Immigration	Donor	24													1199995000
12	A6_1	PRD1	No-Immigration	Recipient	8													400000000
12	A6_2	PRD1	No-Immigration	Recipient	12													600000000
12	A7_1	PRD1	No-Immigration	Recipient	16													800000000
12	A7_2	PRD1	No-Immigration	Recipient	17													850000000
12	A8_1	PRD1	No-Immigration	Recipient	17													850000000
12	A8_2	PRD1	No-Immigration	Recipient	9													450000000
12	A6_1	PRD1	No-Immigration	Transconjugant					1	4								5000
12	A6_2	PRD1	No-Immigration	Transconjugant					1	7								5000
12	A7_1	PRD1	No-Immigration	Transconjugant					4	8								20000
12	A7_2	PRD1	No-Immigration	Transconjugant					2	10								10000
12	A8_1	PRD1	No-Immigration	Transconjugant					1	9								5000
12	A8_2	PRD1	No-Immigration	Transconjugant					1	7								5000
12	A6_1	PRD1	No-Immigration	PRD1													0	0
12	A6_2	PRD1	No-Immigration	PRD1													0	0
12	A7_1	PRD1	No-Immigration	PRD1													0	0
12	A7_2	PRD1	No-Immigration	PRD1													0	0
12	A8_1	PRD1	No-Immigration	PRD1													0	0
12	A8_2	PRD1	No-Immigration	PRD1													0	0
0	1	No-phage	Immigration-50%	Donor														19800000
0	1	No-phage	Immigration-50%	Donor														16600000
0	1	No-phage	Immigration-50%	Donor														25600000
0	1	No-phage	Immigration-50%	Recipient														54000000
0	1	No-phage	Immigration-50%	Recipient														57300000
0	1	No-phage	Immigration-50%	Recipient														41200000
0	1	PRD1	Immigration-50%	Donor														19800000
0	1	PRD1	Immigration-50%	Donor														16600000
0	1	PRD1	Immigration-50%	Donor														25600000
0	1	PRD1	Immigration-50%	Recipient														54000000
0	1	PRD1	Immigration-50%	Recipient														57300000
0	1	PRD1	Immigration-50%	Recipient														41200000
0	1	PRD1	Immigration-50%	PRD1														100000000
0	1	PRD1	Immigration-50%	PRD1														100000000
0	1	PRD1	Immigration-50%	PRD1														100000000
1	D1_1	No-phage	Immigration-50%	Donor	16													318800000
1	D1_2	No-phage	Immigration-50%	Donor	23													447600000
1	D2_1	No-phage	Immigration-50%	Donor	24													461800000
1	D2_2	No-phage	Immigration-50%	Donor	28													551600000
1	D3_1	No-phage	Immigration-50%	Donor	78													1569800000
1	D3_2	No-phage	Immigration-50%	Donor	71													1429800000
1	D1_1	No-phage	Immigration-50%	Recipient	27													536000000
1	D1_2	No-phage	Immigration-50%	Recipient	35													696000000
1	D2_1	No-phage	Immigration-50%	Recipient	25													504000000
1	D2_2	No-phage	Immigration-50%	Recipient	36													712000000
1	D3_1	No-phage	Immigration-50%	Recipient	19													384000000
1	D3_2	No-phage	Immigration-50%	Recipient	21													422000000
1	D1_1	No-phage	Immigration-50%	Transconjugant			46											9200000
1	D1_2	No-phage	Immigration-50%	Transconjugant			42											8400000
1	D2_1	No-phage	Immigration-50%	Transconjugant			61											10200000
1	D2_2	No-phage	Immigration-50%	Transconjugant			42											8400000
1	D3_1	No-phage	Immigration-50%	Transconjugant			7											200000
1	D3_2	No-phage	Immigration-50%	Transconjugant			2											200000
1	D6_1	PRD1	Immigration-50%	Donor		6												11974000
1	D6_2	PRD1	Immigration-50%	Donor		6												11980000
1	D7_1	PRD1	Immigration-50%	Donor		7												1994000
1	D7_2	PRD1	Immigration-50%	Donor		3												5990000
1	D8_1	PRD1	Immigration-50%	Donor		8												15972000
1	D8_2	PRD1	Immigration-50%	Donor		10												19974000
1	D6_1	PRD1	Immigration-50%	Recipient	96													1930000000
1	D6_2	PRD1	Immigration-50%	Recipient	89													1780000000
1	D7_1	PRD1	Immigration-50%	Recipient	110													2200000000
1	D7_2	PRD1	Immigration-50%	Recipient	90													1810000000
1	D8_1	PRD1	Immigration-50%	Recipient	87													1730000000
1	D8_2	PRD1	Immigration-50%	Recipient	85													1700000000
1	D6_1	PRD1	Immigration-50%	Transconjugant					7									26000
1	D6_2	PRD1	Immigration-50%	Transconjugant					8									20000
1	D7_1	PRD1	Immigration-50%	Transconjugant					7									6000
1	D7_2	PRD1	Immigration-50%	Transconjugant					3									10000
1	D8_1	PRD1	Immigration-50%	Transconjugant					7									28000
1	D8_2	PRD1	Immigration-50%	Transconjugant					6									26000
1	D6_1	PRD1	Immigration-50%	PRD1							43							43000000000
1	D6_2	PRD1	Immigration-50%	PRD1							44							44000000000
1	D7_1	PRD1	Immigration-50%	PRD1							44							44000000000
1	D7_2	PRD1	Immigration-50%	PRD1							45							45000000000
1	D8_1	PRD1	Immigration-50%	PRD1							45							45000000000
1	D8_2	PRD1	Immigration-50%	PRD1							42							42000000000
2	D1_1	No-phage	Immigration-50%	Donor	3													149150000
2	D1_2	No-phage	Immigration-50%	Donor	10													499450000
2	D2_1	No-phage	Immigration-50%	Donor	7													348600000
2	D2_2	No-phage	Immigration-50%	Donor	6													299500000
2	D3_1	No-phage	Immigration-50%	Donor	7													349450000
2	D3_2	No-phage	Immigration-50%	Donor	9													449900000
2	D1_1	No-phage	Immigration-50%	Recipient	9													450000000
2	D1_2	No-phage	Immigration-50%	Recipient	20													1000000000
2	D2_1	No-phage	Immigration-50%	Recipient	15													750000000
2	D2_2	No-phage	Immigration-50%	Recipient	10													500000000
2	D3_1	No-phage	Immigration-50%	Recipient	6													300000000
2	D3_2	No-phage	Immigration-50%	Recipient	9													450000000
2	D1_1	No-phage	Immigration-50%	Transconjugant				17										850000
2	D1_2	No-phage	Immigration-50%	Transconjugant				11										550000
2	D2_1	No-phage	Immigration-50%	Transconjugant				28										1400000
2	D2_2	No-phage	Immigration-50%	Transconjugant				10										500000
2	D3_1	No-phage	Immigration-50%	Transconjugant				11										550000
2	D3_2	No-phage	Immigration-50%	Transconjugant				2										100000
2	D6_1	PRD1	Immigration-50%	Donor					30									149500
2	D6_2	PRD1	Immigration-50%	Donor					12									57000
2	D7_1	PRD1	Immigration-50%	Donor					2									8500
2	D7_2	PRD1	Immigration-50%	Donor					11									54000
2	D8_1	PRD1	Immigration-50%	Donor					4									16000
2	D8_2	PRD1	Immigration-50%	Donor					19									91500
2	D6_1	PRD1	Immigration-50%	Recipient	36													1800000000
2	D6_2	PRD1	Immigration-50%	Recipient	41													2050000000
2	D7_1	PRD1	Immigration-50%	Recipient	26													1300000000
2	D7_2	PRD1	Immigration-50%	Recipient	35													1750000000
2	D8_1	PRD1	Immigration-50%	Recipient	17													850000000
2	D8_2	PRD1	Immigration-50%	Recipient	11													550000000
2	D6_1	PRD1	Immigration-50%	Transconjugant						1								500
2	D6_2	PRD1	Immigration-50%	Transconjugant						6								3000
2	D7_1	PRD1	Immigration-50%	Transconjugant						3								1500
2	D7_2	PRD1	Immigration-50%	Transconjugant						2								1000
2	D8_1	PRD1	Immigration-50%	Transconjugant						8								4000
2	D8_2	PRD1	Immigration-50%	Transconjugant						7								3500
2	D6_1	PRD1	Immigration-50%	PRD1							0	15						1500000000
2	D6_2	PRD1	Immigration-50%	PRD1							2	22						2200000000
2	D7_1	PRD1	Immigration-50%	PRD1							6	38						3800000000
2	D7_2	PRD1	Immigration-50%	PRD1							4	25						2500000000
2	D8_1	PRD1	Immigration-50%	PRD1							7	42						4200000000
2	D8_2	PRD1	Immigration-50%	PRD1							4	31						3100000000
3	D1_1	No-phage	Immigration-50%	Donor	14													698000000
3	D1_2	No-phage	Immigration-50%	Donor	9													448400000
3	D2_1	No-phage	Immigration-50%	Donor	5													248700000
3	D2_2	No-phage	Immigration-50%	Donor	8													398700000
3	D3_1	No-phage	Immigration-50%	Donor	10													498550000
3	D3_2	No-phage	Immigration-50%	Donor	6													298200000
3	D1_1	No-phage	Immigration-50%	Recipient	33													1650000000
3	D1_2	No-phage	Immigration-50%	Recipient	24													1200000000
3	D2_1	No-phage	Immigration-50%	Recipient	16													800000000
3	D2_2	No-phage	Immigration-50%	Recipient	18													900000000
3	D3_1	No-phage	Immigration-50%	Recipient	27													1350000000
3	D3_2	No-phage	Immigration-50%	Recipient	15													750000000
3	D1_1	No-phage	Immigration-50%	Transconjugant			5	40										2000000
3	D1_2	No-phage	Immigration-50%	Transconjugant			6	32										1600000
3	D2_1	No-phage	Immigration-50%	Transconjugant			2	26										1300000
3	D2_2	No-phage	Immigration-50%	Transconjugant			0	26										1300000
3	D3_1	No-phage	Immigration-50%	Transconjugant			3	29										1450000
3	D3_2	No-phage	Immigration-50%	Transconjugant			3	36										1800000
3	D6_1	PRD1	Immigration-50%	Donor			2											999500
3	D6_2	PRD1	Immigration-50%	Donor			1											498500
3	D7_1	PRD1	Immigration-50%	Donor			2											999500
3	D7_2	PRD1	Immigration-50%	Donor			1											500000
3	D8_1	PRD1	Immigration-50%	Donor			1											499500
3	D8_2	PRD1	Immigration-50%	Donor			1											499500
3	D6_1	PRD1	Immigration-50%	Recipient	14													700000000
3	D6_2	PRD1	Immigration-50%	Recipient	17													850000000
3	D7_1	PRD1	Immigration-50%	Recipient	12													600000000
3	D7_2	PRD1	Immigration-50%	Recipient	18													900000000
3	D8_1	PRD1	Immigration-50%	Recipient	16													800000000
3	D8_2	PRD1	Immigration-50%	Recipient	16													800000000
3	D6_1	PRD1	Immigration-50%	Transconjugant						1								500
3	D6_2	PRD1	Immigration-50%	Transconjugant						3								1500
3	D7_1	PRD1	Immigration-50%	Transconjugant						1								500
3	D7_2	PRD1	Immigration-50%	Transconjugant						0								0
3	D8_1	PRD1	Immigration-50%	Transconjugant						1								500
3	D8_2	PRD1	Immigration-50%	Transconjugant						1								500
3	D6_1	PRD1	Immigration-50%	PRD1									4	26				26000000
3	D6_2	PRD1	Immigration-50%	PRD1									2	20				20000000
3	D7_1	PRD1	Immigration-50%	PRD1									2	15				15000000
3	D7_2	PRD1	Immigration-50%	PRD1									1	18				18000000
3	D8_1	PRD1	Immigration-50%	PRD1									3	16				16000000
3	D8_2	PRD1	Immigration-50%	PRD1									2	17				17000000
4	D1_1	No-phage	Immigration-50%	Donor	10													497850000
4	D1_2	No-phage	Immigration-50%	Donor	13													647550000
4	D2_1	No-phage	Immigration-50%	Donor	15													747700000
4	D2_2	No-phage	Immigration-50%	Donor	15													747350000
4	D3_1	No-phage	Immigration-50%	Donor	4													197850000
4	D3_2	No-phage	Immigration-50%	Donor	6													58150000
4	D1_1	No-phage	Immigration-50%	Recipient	20													1000000000
4	D1_2	No-phage	Immigration-50%	Recipient	20													1000000000
4	D2_1	No-phage	Immigration-50%	Recipient	25													1250000000
4	D2_2	No-phage	Immigration-50%	Recipient	24													1200000000
4	D3_1	No-phage	Immigration-50%	Recipient	18													900000000
4	D3_2	No-phage	Immigration-50%	Recipient	15													750000000
4	D1_1	No-phage	Immigration-50%	Transconjugant			4	43										2150000
4	D1_2	No-phage	Immigration-50%	Transconjugant			4	49										2450000
4	D2_1	No-phage	Immigration-50%	Transconjugant			3	46										2300000
4	D2_2	No-phage	Immigration-50%	Transconjugant			9	53										2650000
4	D3_1	No-phage	Immigration-50%	Transconjugant			2	43										2150000
4	D3_2	No-phage	Immigration-50%	Transconjugant			3	37										1850000
4	D6_1	PRD1	Immigration-50%	Donor				38										1897000
4	D6_2	PRD1	Immigration-50%	Donor				50										2495500
4	D7_1	PRD1	Immigration-50%	Donor				8										399000
4	D7_2	PRD1	Immigration-50%	Donor				13										648500
4	D8_1	PRD1	Immigration-50%	Donor				5										249000
4	D8_2	PRD1	Immigration-50%	Donor				13										650000
4	D6_1	PRD1	Immigration-50%	Recipient	21													1050000000
4	D6_2	PRD1	Immigration-50%	Recipient	12													600000000
4	D7_1	PRD1	Immigration-50%	Recipient	12													600000000
4	D7_2	PRD1	Immigration-50%	Recipient	18													900000000
4	D8_1	PRD1	Immigration-50%	Recipient	10													500000000
4	D8_2	PRD1	Immigration-50%	Recipient	8													400000000
4	D6_1	PRD1	Immigration-50%	Transconjugant						6								3000
4	D6_2	PRD1	Immigration-50%	Transconjugant						9								4500
4	D7_1	PRD1	Immigration-50%	Transconjugant						2								1000
4	D7_2	PRD1	Immigration-50%	Transconjugant						3								1500
4	D8_1	PRD1	Immigration-50%	Transconjugant						2								1000
4	D8_2	PRD1	Immigration-50%	Transconjugant						0								0
4	D6_1	PRD1	Immigration-50%	PRD1									2	30				30000000
4	D6_2	PRD1	Immigration-50%	PRD1									1	17				17000000
4	D7_1	PRD1	Immigration-50%	PRD1									6	23				23000000
4	D7_2	PRD1	Immigration-50%	PRD1									1	29				29000000
4	D8_1	PRD1	Immigration-50%	PRD1									5	30				30000000
4	D8_2	PRD1	Immigration-50%	PRD1									1	25				25000000
5	D1_1	No-phage	Immigration-50%	Donor	6													298700000
5	D1_2	No-phage	Immigration-50%	Donor	2													98650000
5	D2_1	No-phage	Immigration-50%	Donor	7													347550000
5	D2_2	No-phage	Immigration-50%	Donor	4													198000000
5	D3_1	No-phage	Immigration-50%	Donor	4													198050000
5	D3_2	No-phage	Immigration-50%	Donor	11													548700000
5	D1_1	No-phage	Immigration-50%	Recipient	8													400000000
5	D1_2	No-phage	Immigration-50%	Recipient	3													150000000
5	D2_1	No-phage	Immigration-50%	Recipient	12													600000000
5	D2_2	No-phage	Immigration-50%	Recipient	9													450000000
5	D3_1	No-phage	Immigration-50%	Recipient	12													600000000
5	D3_2	No-phage	Immigration-50%	Recipient	13													650000000
5	D1_1	No-phage	Immigration-50%	Transconjugant			2	26										1300000
5	D1_2	No-phage	Immigration-50%	Transconjugant			0	27										1350000
5	D2_1	No-phage	Immigration-50%	Transconjugant			2	49										2450000
5	D2_2	No-phage	Immigration-50%	Transconjugant			5	40										2000000
5	D3_1	No-phage	Immigration-50%	Transconjugant			5	39										1950000
5	D3_2	No-phage	Immigration-50%	Transconjugant			1	26										1300000
5	D6_1	PRD1	Immigration-50%	Donor				11										546500
5	D6_2	PRD1	Immigration-50%	Donor				3										148500
5	D7_1	PRD1	Immigration-50%	Donor				10										498500
5	D7_2	PRD1	Immigration-50%	Donor				11										545500
5	D8_1	PRD1	Immigration-50%	Donor				8										397000
5	D8_2	PRD1	Immigration-50%	Donor				7										346500
5	D6_1	PRD1	Immigration-50%	Recipient	11													550000000
5	D6_2	PRD1	Immigration-50%	Recipient	8													400000000
5	D7_1	PRD1	Immigration-50%	Recipient	13													650000000
5	D7_2	PRD1	Immigration-50%	Recipient	15													750000000
5	D8_1	PRD1	Immigration-50%	Recipient	14													700000000
5	D8_2	PRD1	Immigration-50%	Recipient	11													550000000
5	D6_1	PRD1	Immigration-50%	Transconjugant						7								3500
5	D6_2	PRD1	Immigration-50%	Transconjugant						3								1500
5	D7_1	PRD1	Immigration-50%	Transconjugant						3								1500
5	D7_2	PRD1	Immigration-50%	Transconjugant						9								4500
5	D8_1	PRD1	Immigration-50%	Transconjugant						6								3000
5	D8_2	PRD1	Immigration-50%	Transconjugant						7								3500
5	D6_1	PRD1	Immigration-50%	PRD1										5	24			2400000
5	D6_2	PRD1	Immigration-50%	PRD1										0	12			1200000
5	D7_1	PRD1	Immigration-50%	PRD1										1	16			1600000
5	D7_2	PRD1	Immigration-50%	PRD1										3	13			1300000
5	D8_1	PRD1	Immigration-50%	PRD1										4	31			3100000
5	D8_2	PRD1	Immigration-50%	PRD1										2	14			1400000
8	D1_1	No-phage	Immigration-50%	Donor	2	47												232550000
8	D1_2	No-phage	Immigration-50%	Donor	7	51												252300000
8	D2_1	No-phage	Immigration-50%	Donor	3	42												208000000
8	D2_2	No-phage	Immigration-50%	Donor	4	42												207750000
8	D3_1	No-phage	Immigration-50%	Donor	5	44												217650000
8	D3_2	No-phage	Immigration-50%	Donor	5	44												218500000
8	D1_1	No-phage	Immigration-50%	Recipient	23													1150000000
8	D1_2	No-phage	Immigration-50%	Recipient	23													1150000000
8	D2_1	No-phage	Immigration-50%	Recipient	9													450000000
8	D2_2	No-phage	Immigration-50%	Recipient	6													300000000
8	D3_1	No-phage	Immigration-50%	Recipient	11													550000000
8	D3_2	No-phage	Immigration-50%	Recipient	15													750000000
8	D1_1	No-phage	Immigration-50%	Transconjugant			7	49										2450000
8	D1_2	No-phage	Immigration-50%	Transconjugant			1	54										2700000
8	D2_1	No-phage	Immigration-50%	Transconjugant			2	40										2000000
8	D2_2	No-phage	Immigration-50%	Transconjugant			4	45										2250000
8	D3_1	No-phage	Immigration-50%	Transconjugant			2	47										2350000
8	D3_2	No-phage	Immigration-50%	Transconjugant			3	30										1500000
8	D6_1	PRD1	Immigration-50%	Donor				58										2877000
8	D6_2	PRD1	Immigration-50%	Donor				77										3828500
8	D7_1	PRD1	Immigration-50%	Donor				57										2821500
8	D7_2	PRD1	Immigration-50%	Donor				105										5224000
8	D8_1	PRD1	Immigration-50%	Donor				65										3225000
8	D8_2	PRD1	Immigration-50%	Donor				67										3325000
8	D6_1	PRD1	Immigration-50%	Recipient	17													850000000
8	D6_2	PRD1	Immigration-50%	Recipient	22													1100000000
8	D7_1	PRD1	Immigration-50%	Recipient	9													450000000
8	D7_2	PRD1	Immigration-50%	Recipient	10													500000000
8	D8_1	PRD1	Immigration-50%	Recipient	15													750000000
8	D8_2	PRD1	Immigration-50%	Recipient	8													400000000
8	D6_1	PRD1	Immigration-50%	Transconjugant					4	46								23000
8	D6_2	PRD1	Immigration-50%	Transconjugant					4	43								21500
8	D7_1	PRD1	Immigration-50%	Transconjugant					7	57								28500
8	D7_2	PRD1	Immigration-50%	Transconjugant					8	52								26000
8	D8_1	PRD1	Immigration-50%	Transconjugant					1	50								25000
8	D8_2	PRD1	Immigration-50%	Transconjugant					6	50								25000
8	D6_1	PRD1	Immigration-50%	PRD1													1	1000
8	D6_2	PRD1	Immigration-50%	PRD1													0	0
8	D7_1	PRD1	Immigration-50%	PRD1													14	14000
8	D7_2	PRD1	Immigration-50%	PRD1													2	2000
8	D8_1	PRD1	Immigration-50%	PRD1													4	4000
8	D8_2	PRD1	Immigration-50%	PRD1													0	0
9	D1_1	No-phage	Immigration-50%	Donor	2	12												57900000
9	D1_2	No-phage	Immigration-50%	Donor	1	12												58000000
9	D2_1	No-phage	Immigration-50%	Donor	2	24												118450000
9	D2_2	No-phage	Immigration-50%	Donor	2	37												183550000
9	D3_1	No-phage	Immigration-50%	Donor	5	45												223750000
9	D3_2	No-phage	Immigration-50%	Donor	2	39												193500000
9	D1_1	No-phage	Immigration-50%	Recipient	8													400000000
9	D1_2	No-phage	Immigration-50%	Recipient	9													450000000
9	D2_1	No-phage	Immigration-50%	Recipient	6													300000000
9	D2_2	No-phage	Immigration-50%	Recipient	5													250000000
9	D3_1	No-phage	Immigration-50%	Recipient	11													550000000
9	D3_2	No-phage	Immigration-50%	Recipient	9													450000000
9	D1_1	No-phage	Immigration-50%	Transconjugant			1	42										2100000
9	D1_2	No-phage	Immigration-50%	Transconjugant			1	40										2000000
9	D2_1	No-phage	Immigration-50%	Transconjugant			2	31										1550000
9	D2_2	No-phage	Immigration-50%	Transconjugant			1	29										1450000
9	D3_1	No-phage	Immigration-50%	Transconjugant			5	25										1250000
9	D3_2	No-phage	Immigration-50%	Transconjugant			1	30										1500000
9	D6_1	PRD1	Immigration-50%	Donor				89										4429000
9	D6_2	PRD1	Immigration-50%	Donor				98										4874000
9	D7_1	PRD1	Immigration-50%	Donor				103										5106000
9	D7_2	PRD1	Immigration-50%	Donor				72										3561500
9	D8_1	PRD1	Immigration-50%	Donor				117										5823000
9	D8_2	PRD1	Immigration-50%	Donor				89										4422500
9	D6_1	PRD1	Immigration-50%	Recipient	17													850000000
9	D6_2	PRD1	Immigration-50%	Recipient	8													400000000
9	D7_1	PRD1	Immigration-50%	Recipient	8													400000000
9	D7_2	PRD1	Immigration-50%	Recipient	16													800000000
9	D8_1	PRD1	Immigration-50%	Recipient	17													850000000
9	D8_2	PRD1	Immigration-50%	Recipient	12													600000000
9	D6_1	PRD1	Immigration-50%	Transconjugant					1	42								21000
9	D6_2	PRD1	Immigration-50%	Transconjugant					1	52								26000
9	D7_1	PRD1	Immigration-50%	Transconjugant					4	88								44000
9	D7_2	PRD1	Immigration-50%	Transconjugant					11	77								38500
9	D8_1	PRD1	Immigration-50%	Transconjugant					0	54								27000
9	D8_2	PRD1	Immigration-50%	Transconjugant					0	55								27500
9	D6_1	PRD1	Immigration-50%	PRD1													0	0
9	D6_2	PRD1	Immigration-50%	PRD1													0	0
9	D7_1	PRD1	Immigration-50%	PRD1													1	1000
9	D7_2	PRD1	Immigration-50%	PRD1													11	11000
9	D8_1	PRD1	Immigration-50%	PRD1													0	0
9	D8_2	PRD1	Immigration-50%	PRD1													0	0
10	D1_1	No-phage	Immigration-50%	Donor			1											495000
10	D1_2	No-phage	Immigration-50%	Donor			1											495000
10	D2_1	No-phage	Immigration-50%	Donor		39												192850000
10	D2_2	No-phage	Immigration-50%	Donor		36												178150000
10	D3_1	No-phage	Immigration-50%	Donor		26												127750000
10	D3_2	No-phage	Immigration-50%	Donor		42												208550000
10	D1_1	No-phage	Immigration-50%	Recipient		65												325000000
10	D1_2	No-phage	Immigration-50%	Recipient		67												335000000
10	D2_1	No-phage	Immigration-50%	Recipient		55												275000000
10	D2_2	No-phage	Immigration-50%	Recipient		54												270000000
10	D3_1	No-phage	Immigration-50%	Recipient			7											3500000
10	D3_2	No-phage	Immigration-50%	Recipient				54										540000
10	D1_1	No-phage	Immigration-50%	Transconjugant					1									5000
10	D1_2	No-phage	Immigration-50%	Transconjugant					1									5000
10	D2_1	No-phage	Immigration-50%	Transconjugant			3	43										2150000
10	D2_2	No-phage	Immigration-50%	Transconjugant			1	37										1850000
10	D3_1	No-phage	Immigration-50%	Transconjugant			2	45										2250000
10	D3_2	No-phage	Immigration-50%	Transconjugant			2	29										1450000
10	D6_1	PRD1	Immigration-50%	Donor			25											12470000
10	D6_2	PRD1	Immigration-50%	Donor			34											16960000
10	D7_1	PRD1	Immigration-50%	Donor			15											7465000
10	D7_2	PRD1	Immigration-50%	Donor			29											14465000
10	D8_1	PRD1	Immigration-50%	Donor			27											13490000
10	D8_2	PRD1	Immigration-50%	Donor			17											8480000
10	D6_1	PRD1	Immigration-50%	Recipient	19													950000000
10	D6_2	PRD1	Immigration-50%	Recipient	25													1250000000
10	D7_1	PRD1	Immigration-50%	Recipient	6													300000000
10	D7_2	PRD1	Immigration-50%	Recipient	8													400000000
10	D8_1	PRD1	Immigration-50%	Recipient	4													200000000
10	D8_2	PRD1	Immigration-50%	Recipient	8													400000000
10	D6_1	PRD1	Immigration-50%	Transconjugant					6									30000
10	D6_2	PRD1	Immigration-50%	Transconjugant					8									40000
10	D7_1	PRD1	Immigration-50%	Transconjugant					7									35000
10	D7_2	PRD1	Immigration-50%	Transconjugant					7									35000
10	D8_1	PRD1	Immigration-50%	Transconjugant					2									10000
10	D8_2	PRD1	Immigration-50%	Transconjugant					4									20000
10	D6_1	PRD1	Immigration-50%	PRD1													0	0
10	D6_2	PRD1	Immigration-50%	PRD1													0	0
10	D7_1	PRD1	Immigration-50%	PRD1													4	4000
10	D7_2	PRD1	Immigration-50%	PRD1													3	3000
10	D8_1	PRD1	Immigration-50%	PRD1													0	0
10	D8_2	PRD1	Immigration-50%	PRD1													0	0
11	D1_1	No-phage	Immigration-50%	Donor	1	10												48800000
11	D1_2	No-phage	Immigration-50%	Donor	1	6												29100000
11	D2_1	No-phage	Immigration-50%	Donor	10													97800000
11	D2_2	No-phage	Immigration-50%	Donor	14	73												363300000
11	D3_1	No-phage	Immigration-50%	Donor	0	14												69100000
11	D3_2	No-phage	Immigration-50%	Donor	3	17												83850000
11	D1_1	No-phage	Immigration-50%	Recipient	25													1250000000
11	D1_2	No-phage	Immigration-50%	Recipient	26													1300000000
11	D2_1	No-phage	Immigration-50%	Recipient	5													250000000
11	D2_2	No-phage	Immigration-50%	Recipient	11													550000000
11	D3_1	No-phage	Immigration-50%	Recipient	9													450000000
11	D3_2	No-phage	Immigration-50%	Recipient	13													650000000
11	D1_1	No-phage	Immigration-50%	Transconjugant			2	24										1200000
11	D1_2	No-phage	Immigration-50%	Transconjugant			1	18										900000
11	D2_1	No-phage	Immigration-50%	Transconjugant			1	44										2200000
11	D2_2	No-phage	Immigration-50%	Transconjugant			0	34										1700000
11	D3_1	No-phage	Immigration-50%	Transconjugant			1	18										900000
11	D3_2	No-phage	Immigration-50%	Transconjugant			0	23										1150000
11	D6_1	PRD1	Immigration-50%	Donor	2	37												184925000
11	D6_2	PRD1	Immigration-50%	Donor	0	14												69945000
11	D7_1	PRD1	Immigration-50%	Donor	0	12												59890000
11	D7_2	PRD1	Immigration-50%	Donor	0	16												79960000
11	D8_1	PRD1	Immigration-50%	Donor	1	15												74960000
11	D8_2	PRD1	Immigration-50%	Donor	0	20												99995000
11	D6_1	PRD1	Immigration-50%	Recipient	6													300000000
11	D6_2	PRD1	Immigration-50%	Recipient	9													450000000
11	D7_1	PRD1	Immigration-50%	Recipient	14													700000000
11	D7_2	PRD1	Immigration-50%	Recipient	15													750000000
11	D8_1	PRD1	Immigration-50%	Recipient	18													900000000
11	D8_2	PRD1	Immigration-50%	Recipient	20													1000000000
11	D6_1	PRD1	Immigration-50%	Transconjugant				1	15									75000
11	D6_2	PRD1	Immigration-50%	Transconjugant				0	11									55000
11	D7_1	PRD1	Immigration-50%	Transconjugant				1	22									110000
11	D7_2	PRD1	Immigration-50%	Transconjugant				2	8									40000
11	D8_1	PRD1	Immigration-50%	Transconjugant				2	8									40000
11	D8_2	PRD1	Immigration-50%	Transconjugant				55	1									5000
11	D6_1	PRD1	Immigration-50%	PRD1													0	0
11	D6_2	PRD1	Immigration-50%	PRD1													0	0
11	D7_1	PRD1	Immigration-50%	PRD1													15	15000
11	D7_2	PRD1	Immigration-50%	PRD1													14	14000
11	D8_1	PRD1	Immigration-50%	PRD1													0	0
11	D8_2	PRD1	Immigration-50%	PRD1													0	0
12	D1_1	No-phage	Immigration-50%	Donor	2													96450000
12	D1_2	No-phage	Immigration-50%	Donor	3													146350000
12	D2_1	No-phage	Immigration-50%	Donor	6													299000000
12	D2_2	No-phage	Immigration-50%	Donor	4													199000000
12	D3_1	No-phage	Immigration-50%	Donor	2													99500000
12	D3_2	No-phage	Immigration-50%	Donor	2													99700000
12	D1_1	No-phage	Immigration-50%	Recipient	10													500000000
12	D1_2	No-phage	Immigration-50%	Recipient	17													850000000
12	D2_1	No-phage	Immigration-50%	Recipient	5													250000000
12	D2_2	No-phage	Immigration-50%	Recipient	7													350000000
12	D3_1	No-phage	Immigration-50%	Recipient	10													500000000
12	D3_2	No-phage	Immigration-50%	Recipient	15													750000000
12	D1_1	No-phage	Immigration-50%	Transconjugant				71										3550000
12	D1_2	No-phage	Immigration-50%	Transconjugant				73										3650000
12	D2_1	No-phage	Immigration-50%	Transconjugant				20										1000000
12	D2_2	No-phage	Immigration-50%	Transconjugant				20										1000000
12	D3_1	No-phage	Immigration-50%	Transconjugant				10										500000
12	D3_2	No-phage	Immigration-50%	Transconjugant				6										300000
12	D6_1	PRD1	Immigration-50%	Donor	4													199940000
12	D6_2	PRD1	Immigration-50%	Donor	2													99945000
12	D7_1	PRD1	Immigration-50%	Donor	1													49945000
12	D7_2	PRD1	Immigration-50%	Donor	4													199915000
12	D8_1	PRD1	Immigration-50%	Donor	2													99945000
12	D8_2	PRD1	Immigration-50%	Donor	1													49975000
12	D6_1	PRD1	Immigration-50%	Recipient	13													650000000
12	D6_2	PRD1	Immigration-50%	Recipient	8													400000000
12	D7_1	PRD1	Immigration-50%	Recipient	10													500000000
12	D7_2	PRD1	Immigration-50%	Recipient	7													350000000
12	D8_1	PRD1	Immigration-50%	Recipient	8													400000000
12	D8_2	PRD1	Immigration-50%	Recipient	7													350000000
12	D6_1	PRD1	Immigration-50%	Transconjugant				1	12									60000
12	D6_2	PRD1	Immigration-50%	Transconjugant				0	11									55000
12	D7_1	PRD1	Immigration-50%	Transconjugant				3	11									55000
12	D7_2	PRD1	Immigration-50%	Transconjugant				3	17									85000
12	D8_1	PRD1	Immigration-50%	Transconjugant				0	11									55000
12	D8_2	PRD1	Immigration-50%	Transconjugant				0	5									25000
12	D6_1	PRD1	Immigration-50%	PRD1													10	10000
12	D6_2	PRD1	Immigration-50%	PRD1													14	14000
12	D7_1	PRD1	Immigration-50%	PRD1											4			400000
12	D7_2	PRD1	Immigration-50%	PRD1											5			500000
12	D8_1	PRD1	Immigration-50%	PRD1													3	3000
12	D8_2	PRD1	Immigration-50%	PRD1													1	1000
0	1	No-phage	Immigration-90%	Donor														19800000
0	1	No-phage	Immigration-90%	Donor														16600000
0	1	No-phage	Immigration-90%	Donor														25600000
0	1	No-phage	Immigration-90%	Recipient														54000000
0	1	No-phage	Immigration-90%	Recipient														57300000
0	1	No-phage	Immigration-90%	Recipient														41200000
0	1	PRD1	Immigration-90%	Donor														19800000
0	1	PRD1	Immigration-90%	Donor														16600000
0	1	PRD1	Immigration-90%	Donor														25600000
0	1	PRD1	Immigration-90%	Recipient														54000000
0	1	PRD1	Immigration-90%	Recipient														57300000
0	1	PRD1	Immigration-90%	Recipient														41200000
0	1	PRD1	Immigration-90%	PRD1														100000000
0	1	PRD1	Immigration-90%	PRD1														100000000
0	1	PRD1	Immigration-90%	PRD1														100000000
1	G1_1	No-phage	Immigration-90%	Donor	16													328000000
1	G1_2	No-phage	Immigration-90%	Donor	23													456000000
1	G2_1	No-phage	Immigration-90%	Donor	24													472000000
1	G2_2	No-phage	Immigration-90%	Donor	28													560000000
1	G3_1	No-phage	Immigration-90%	Donor	78													1570000000
1	G3_2	No-phage	Immigration-90%	Donor	71													1430000000
1	G1_1	No-phage	Immigration-90%	Recipient	27													536000000
1	G1_2	No-phage	Immigration-90%	Recipient	35													696000000
1	G2_1	No-phage	Immigration-90%	Recipient	25													504000000
1	G2_2	No-phage	Immigration-90%	Recipient	36													712000000
1	G3_1	No-phage	Immigration-90%	Recipient	19													384000000
1	G3_2	No-phage	Immigration-90%	Recipient	21													422000000
1	G1_1	No-phage	Immigration-90%	Transconjugant			46											9200000
1	G1_2	No-phage	Immigration-90%	Transconjugant			42											8400000
1	G2_1	No-phage	Immigration-90%	Transconjugant			61											10200000
1	G2_2	No-phage	Immigration-90%	Transconjugant			42											8400000
1	G3_1	No-phage	Immigration-90%	Transconjugant			7											200000
1	G3_2	No-phage	Immigration-90%	Transconjugant			2											200000
1	G6_1	PRD1	Immigration-90%	Donor		6												12000000
1	G6_2	PRD1	Immigration-90%	Donor		6												12000000
1	G7_1	PRD1	Immigration-90%	Donor		7												2000000
1	G7_2	PRD1	Immigration-90%	Donor		3												6000000
1	G8_1	PRD1	Immigration-90%	Donor		8												16000000
1	G8_2	PRD1	Immigration-90%	Donor		10												20000000
1	G6_1	PRD1	Immigration-90%	Recipient	96													1930000000
1	G6_2	PRD1	Immigration-90%	Recipient	89													1780000000
1	G7_1	PRD1	Immigration-90%	Recipient	110													2200000000
1	G7_2	PRD1	Immigration-90%	Recipient	90													1810000000
1	G8_1	PRD1	Immigration-90%	Recipient	87													1730000000
1	G8_2	PRD1	Immigration-90%	Recipient	85													1700000000
1	G6_1	PRD1	Immigration-90%	Transconjugant					7									26000
1	G6_2	PRD1	Immigration-90%	Transconjugant					8									20000
1	G7_1	PRD1	Immigration-90%	Transconjugant					7									6000
1	G7_2	PRD1	Immigration-90%	Transconjugant					3									10000
1	G8_1	PRD1	Immigration-90%	Transconjugant					7									28000
1	G8_2	PRD1	Immigration-90%	Transconjugant					6									26000
1	G6_1	PRD1	Immigration-90%	PRD1							43							43000000000
1	G6_2	PRD1	Immigration-90%	PRD1							44							44000000000
1	G7_1	PRD1	Immigration-90%	PRD1							44							44000000000
1	G7_2	PRD1	Immigration-90%	PRD1							45							45000000000
1	G8_1	PRD1	Immigration-90%	PRD1							45							45000000000
1	G8_2	PRD1	Immigration-90%	PRD1							42							42000000000
2	G1_1	No-phage	Immigration-90%	Donor	9	29												58000000
2	G1_2	No-phage	Immigration-90%	Donor	5													100000000
2	G2_1	No-phage	Immigration-90%	Donor	3	20												40000000
2	G2_2	No-phage	Immigration-90%	Donor	2													40000000
2	G3_1	No-phage	Immigration-90%	Donor	4	28												56000000
2	G3_2	No-phage	Immigration-90%	Donor	6													120000000
2	G1_1	No-phage	Immigration-90%	Recipient	31													620000000
2	G1_2	No-phage	Immigration-90%	Recipient	45													900000000
2	G2_1	No-phage	Immigration-90%	Recipient	27													540000000
2	G2_2	No-phage	Immigration-90%	Recipient	26													520000000
2	G3_1	No-phage	Immigration-90%	Recipient	21													420000000
2	G3_2	No-phage	Immigration-90%	Recipient	22													440000000
2	G1_1	No-phage	Immigration-90%	Transconjugant				35										700000
2	G1_2	No-phage	Immigration-90%	Transconjugant				40										800000
2	G2_1	No-phage	Immigration-90%	Transconjugant				29										580000
2	G2_2	No-phage	Immigration-90%	Transconjugant				25										500000
2	G3_1	No-phage	Immigration-90%	Transconjugant				46										920000
2	G3_2	No-phage	Immigration-90%	Transconjugant				44										880000
2	G6_1	PRD1	Immigration-90%	Donor	1			4										80000
2	G6_2	PRD1	Immigration-90%	Donor	0			5										100000
2	G7_1	PRD1	Immigration-90%	Donor	0			4										80000
2	G7_2	PRD1	Immigration-90%	Donor	0			8										160000
2	G8_1	PRD1	Immigration-90%	Donor	0			2										40000
2	G8_2	PRD1	Immigration-90%	Donor	0			4										80000
2	G6_1	PRD1	Immigration-90%	Recipient	32													640000000
2	G6_2	PRD1	Immigration-90%	Recipient	44													880000000
2	G7_1	PRD1	Immigration-90%	Recipient	17													340000000
2	G7_2	PRD1	Immigration-90%	Recipient	19													380000000
2	G8_1	PRD1	Immigration-90%	Recipient	20													400000000
2	G8_2	PRD1	Immigration-90%	Recipient	18													360000000
2	G6_1	PRD1	Immigration-90%	Transconjugant						7								1400
2	G6_2	PRD1	Immigration-90%	Transconjugant						6								1200
2	G7_1	PRD1	Immigration-90%	Transconjugant						9								1800
2	G7_2	PRD1	Immigration-90%	Transconjugant						12								2400
2	G8_1	PRD1	Immigration-90%	Transconjugant						3								600
2	G8_2	PRD1	Immigration-90%	Transconjugant						5								1000
2	G6_1	PRD1	Immigration-90%	PRD1							1	15						150000000
2	G6_2	PRD1	Immigration-90%	PRD1							0	19						190000000
2	G7_1	PRD1	Immigration-90%	PRD1							3	23						230000000
2	G7_2	PRD1	Immigration-90%	PRD1							4	16						160000000
2	G8_1	PRD1	Immigration-90%	PRD1							3	11						110000000
2	G8_2	PRD1	Immigration-90%	PRD1							2	11						110000000
3	G1_1	No-phage	Immigration-90%	Donor	0	8												16000000
3	G1_2	No-phage	Immigration-90%	Donor	0	11												22000000
3	G2_1	No-phage	Immigration-90%	Donor	0	7												14000000
3	G2_2	No-phage	Immigration-90%	Donor	0	8												16000000
3	G3_1	No-phage	Immigration-90%	Donor	2	13												26000000
3	G3_2	No-phage	Immigration-90%	Donor	0	14												28000000
3	G1_1	No-phage	Immigration-90%	Recipient	42													840000000
3	G1_2	No-phage	Immigration-90%	Recipient	45													900000000
3	G2_1	No-phage	Immigration-90%	Recipient	12													240000000
3	G2_2	No-phage	Immigration-90%	Recipient	14													280000000
3	G3_1	No-phage	Immigration-90%	Recipient	11													220000000
3	G3_2	No-phage	Immigration-90%	Recipient	12													240000000
3	G1_1	No-phage	Immigration-90%	Transconjugant				8										160000
3	G1_2	No-phage	Immigration-90%	Transconjugant				8										160000
3	G2_1	No-phage	Immigration-90%	Transconjugant				7										140000
3	G2_2	No-phage	Immigration-90%	Transconjugant				10										200000
3	G3_1	No-phage	Immigration-90%	Transconjugant				8										160000
3	G3_2	No-phage	Immigration-90%	Transconjugant				12										240000
3	G6_1	PRD1	Immigration-90%	Donor			0	5										100000
3	G6_2	PRD1	Immigration-90%	Donor			0	2										40000
3	G7_1	PRD1	Immigration-90%	Donor			0	1										20000
3	G7_2	PRD1	Immigration-90%	Donor			0	1										20000
3	G8_1	PRD1	Immigration-90%	Donor			2	3										60000
3	G8_2	PRD1	Immigration-90%	Donor			2	2										40000
3	G6_1	PRD1	Immigration-90%	Recipient	10													200000000
3	G6_2	PRD1	Immigration-90%	Recipient	11													220000000
3	G7_1	PRD1	Immigration-90%	Recipient	23													460000000
3	G7_2	PRD1	Immigration-90%	Recipient	18													360000000
3	G8_2	PRD1	Immigration-90%	Recipient	18													360000000
3	G8_1	PRD1	Immigration-90%	Recipient	16													320000000
3	G6_1	PRD1	Immigration-90%	Transconjugant						2								400
3	G6_2	PRD1	Immigration-90%	Transconjugant						6								1200
3	G7_1	PRD1	Immigration-90%	Transconjugant						4								800
3	G7_2	PRD1	Immigration-90%	Transconjugant						8								1600
3	G8_1	PRD1	Immigration-90%	Transconjugant						5								1000
3	G8_2	PRD1	Immigration-90%	Transconjugant						4								800
3	G6_1	PRD1	Immigration-90%	PRD1			1	18										180000
3	G6_2	PRD1	Immigration-90%	PRD1				25										250000
3	G7_1	PRD1	Immigration-90%	PRD1			2	12										120000
3	G7_2	PRD1	Immigration-90%	PRD1			1	15										150000
3	G8_1	PRD1	Immigration-90%	PRD1			2	8										80000
3	G8_2	PRD1	Immigration-90%	PRD1				12										120000
4	G1_1	No-phage	Immigration-90%	Donor			18											3600000
4	G1_2	No-phage	Immigration-90%	Donor			13											2600000
4	G2_1	No-phage	Immigration-90%	Donor			26											5200000
4	G2_2	No-phage	Immigration-90%	Donor			30											6000000
4	G3_1	No-phage	Immigration-90%	Donor			29											5800000
4	G3_2	No-phage	Immigration-90%	Donor			35											7000000
4	G1_1	No-phage	Immigration-90%	Recipient	25													500000000
4	G1_2	No-phage	Immigration-90%	Recipient	33													660000000
4	G2_1	No-phage	Immigration-90%	Recipient	24													480000000
4	G2_2	No-phage	Immigration-90%	Recipient	23													460000000
4	G3_1	No-phage	Immigration-90%	Recipient	25													500000000
4	G3_2	No-phage	Immigration-90%	Recipient	23													460000000
4	G1_1	No-phage	Immigration-90%	Transconjugant					26									52000
4	G1_2	No-phage	Immigration-90%	Transconjugant					19									38000
4	G2_1	No-phage	Immigration-90%	Transconjugant					35									70000
4	G2_2	No-phage	Immigration-90%	Transconjugant					49									98000
4	G3_1	No-phage	Immigration-90%	Transconjugant					36									72000
4	G3_2	No-phage	Immigration-90%	Transconjugant					38									76000
4	G6_1	PRD1	Immigration-90%	Donor					3									6000
4	G6_2	PRD1	Immigration-90%	Donor					5									10000
4	G7_1	PRD1	Immigration-90%	Donor					NA									0
4	G7_2	PRD1	Immigration-90%	Donor					NA									0
4	G8_1	PRD1	Immigration-90%	Donor					6									12000
4	G8_2	PRD1	Immigration-90%	Donor					4									8000
4	G6_1	PRD1	Immigration-90%	Recipient	30													600000000
4	G6_2	PRD1	Immigration-90%	Recipient	28													560000000
4	G7_1	PRD1	Immigration-90%	Recipient	NA													0
4	G7_2	PRD1	Immigration-90%	Recipient	NA													0
4	G8_1	PRD1	Immigration-90%	Recipient	20													400000000
4	G8_2	PRD1	Immigration-90%	Recipient	19													380000000
4	G6_1	PRD1	Immigration-90%	Transconjugant						2								400
4	G6_2	PRD1	Immigration-90%	Transconjugant						2								400
4	G7_1	PRD1	Immigration-90%	Transconjugant						0								0
4	G7_2	PRD1	Immigration-90%	Transconjugant						0								0
4	G8_1	PRD1	Immigration-90%	Transconjugant						3								600
4	G8_2	PRD1	Immigration-90%	Transconjugant						1								200
4	G6_1	PRD1	Immigration-90%	PRD1											5	47		47000
4	G6_2	PRD1	Immigration-90%	PRD1											7	51		51000
4	G7_1	PRD1	Immigration-90%	PRD1											6	41		41000
4	G7_2	PRD1	Immigration-90%	PRD1											3	37		37000
4	G8_1	PRD1	Immigration-90%	PRD1											5	30		30000
4	G8_2	PRD1	Immigration-90%	PRD1											3	32		32000
5	G1_1	No-phage	Immigration-90%	Donor				25										500000
5	G1_2	No-phage	Immigration-90%	Donor			3											600000
5	G2_1	No-phage	Immigration-90%	Donor				46										920000
5	G2_2	No-phage	Immigration-90%	Donor			9											1800000
5	G3_1	No-phage	Immigration-90%	Donor				57										1140000
5	G3_2	No-phage	Immigration-90%	Donor			4											800000
5	G1_1	No-phage	Immigration-90%	Recipient	22													440000000
5	G1_2	No-phage	Immigration-90%	Recipient	17													340000000
5	G2_1	No-phage	Immigration-90%	Recipient	10													200000000
5	G2_2	No-phage	Immigration-90%	Recipient	12													240000000
5	G3_1	No-phage	Immigration-90%	Recipient	16													320000000
5	G3_2	No-phage	Immigration-90%	Recipient	15													300000000
5	G1_1	No-phage	Immigration-90%	Transconjugant					13									26000
5	G1_2	No-phage	Immigration-90%	Transconjugant					12									24000
5	G2_1	No-phage	Immigration-90%	Transconjugant					17									34000
5	G2_2	No-phage	Immigration-90%	Transconjugant					18									36000
5	G3_1	No-phage	Immigration-90%	Transconjugant					17									34000
5	G3_2	No-phage	Immigration-90%	Transconjugant					29									58000
5	G6_1	PRD1	Immigration-90%	Donor					3									6000
5	G6_2	PRD1	Immigration-90%	Donor			1											200000
5	G7_1	PRD1	Immigration-90%	Donor					3									6000
5	G7_2	PRD1	Immigration-90%	Donor				0										0
5	G8_1	PRD1	Immigration-90%	Donor					1									2000
5	G8_2	PRD1	Immigration-90%	Donor				0										0
5	G6_1	PRD1	Immigration-90%	Recipient	16													320000000
5	G6_2	PRD1	Immigration-90%	Recipient	22													440000000
5	G7_1	PRD1	Immigration-90%	Recipient	6													120000000
5	G7_2	PRD1	Immigration-90%	Recipient	10													200000000
5	G8_1	PRD1	Immigration-90%	Recipient	1													20000000
5	G8_2	PRD1	Immigration-90%	Recipient	23													460000000
5	G6_1	PRD1	Immigration-90%	Transconjugant						0								0
5	G6_2	PRD1	Immigration-90%	Transconjugant						1								200
5	G7_1	PRD1	Immigration-90%	Transconjugant						2								400
5	G7_2	PRD1	Immigration-90%	Transconjugant						0								0
5	G8_1	PRD1	Immigration-90%	Transconjugant						2								400
5	G8_2	PRD1	Immigration-90%	Transconjugant						1								200
5	G6_1	PRD1	Immigration-90%	PRD1												2	3	300
5	G6_2	PRD1	Immigration-90%	PRD1												1	6	600
5	G7_1	PRD1	Immigration-90%	PRD1												2	2	200
5	G7_2	PRD1	Immigration-90%	PRD1												1	12	1200
5	G8_1	PRD1	Immigration-90%	PRD1												1	6	600
5	G8_2	PRD1	Immigration-90%	PRD1												0	15	1500
8	G1_1	No-phage	Immigration-90%	Donor				1										20000
8	G1_2	No-phage	Immigration-90%	Donor				0										0
8	G2_1	No-phage	Immigration-90%	Donor				2										40000
8	G2_2	No-phage	Immigration-90%	Donor				0										0
8	G3_1	No-phage	Immigration-90%	Donor				2										40000
8	G3_2	No-phage	Immigration-90%	Donor				0										0
8	G1_1	No-phage	Immigration-90%	Recipient	36													720000000
8	G1_2	No-phage	Immigration-90%	Recipient	27													540000000
8	G2_1	No-phage	Immigration-90%	Recipient	30													600000000
8	G2_2	No-phage	Immigration-90%	Recipient	22													440000000
8	G3_1	No-phage	Immigration-90%	Recipient	16													320000000
8	G3_2	No-phage	Immigration-90%	Recipient	25													500000000
8	G1_1	No-phage	Immigration-90%	Transconjugant						15								3000
8	G1_2	No-phage	Immigration-90%	Transconjugant						8								1600
8	G2_1	No-phage	Immigration-90%	Transconjugant						13								2600
8	G2_2	No-phage	Immigration-90%	Transconjugant						15								3000
8	G3_1	No-phage	Immigration-90%	Transconjugant						12								2400
8	G3_2	No-phage	Immigration-90%	Transconjugant						13								2600
8	G6_1	PRD1	Immigration-90%	Donor					0									0
8	G6_2	PRD1	Immigration-90%	Donor					0									0
8	G7_1	PRD1	Immigration-90%	Donor					0									0
8	G7_2	PRD1	Immigration-90%	Donor					2									4000
8	G8_1	PRD1	Immigration-90%	Donor					0									0
8	G8_2	PRD1	Immigration-90%	Donor					3									6000
8	G6_1	PRD1	Immigration-90%	Recipient	19													380000000
8	G6_2	PRD1	Immigration-90%	Recipient	29													580000000
8	G7_1	PRD1	Immigration-90%	Recipient	21													420000000
8	G7_2	PRD1	Immigration-90%	Recipient	16													320000000
8	G8_1	PRD1	Immigration-90%	Recipient	19													380000000
8	G8_2	PRD1	Immigration-90%	Recipient	20													400000000
8	G6_1	PRD1	Immigration-90%	Transconjugant						0								0
8	G6_2	PRD1	Immigration-90%	Transconjugant						0								0
8	G7_1	PRD1	Immigration-90%	Transconjugant						0								0
8	G7_2	PRD1	Immigration-90%	Transconjugant						0								0
8	G8_1	PRD1	Immigration-90%	Transconjugant						0								0
8	G8_2	PRD1	Immigration-90%	Transconjugant						0								0
8	G6_1	PRD1	Immigration-90%	PRD1													0	0
8	G6_2	PRD1	Immigration-90%	PRD1													0	0
8	G7_1	PRD1	Immigration-90%	PRD1													0	0
8	G7_2	PRD1	Immigration-90%	PRD1													0	0
8	G8_1	PRD1	Immigration-90%	PRD1													0	0
8	G8_2	PRD1	Immigration-90%	PRD1													0	0
9	G1_1	No-phage	Immigration-90%	Donor					3									6000
9	G1_2	No-phage	Immigration-90%	Donor					5									10000
9	G2_1	No-phage	Immigration-90%	Donor					3									6000
9	G2_2	No-phage	Immigration-90%	Donor					6									12000
9	G3_1	No-phage	Immigration-90%	Donor					1									2000
9	G3_2	No-phage	Immigration-90%	Donor					7									14000
9	G1_1	No-phage	Immigration-90%	Recipient	18													360000000
9	G1_2	No-phage	Immigration-90%	Recipient	26													520000000
9	G2_1	No-phage	Immigration-90%	Recipient	19													380000000
9	G2_2	No-phage	Immigration-90%	Recipient	20													400000000
9	G3_1	No-phage	Immigration-90%	Recipient	23													460000000
9	G3_2	No-phage	Immigration-90%	Recipient	25													500000000
9	G1_1	No-phage	Immigration-90%	Transconjugant						5								1000
9	G1_2	No-phage	Immigration-90%	Transconjugant						0								0
9	G2_1	No-phage	Immigration-90%	Transconjugant						2								400
9	G2_2	No-phage	Immigration-90%	Transconjugant						1								200
9	G3_1	No-phage	Immigration-90%	Transconjugant						1								200
9	G3_2	No-phage	Immigration-90%	Transconjugant						0								0
9	G6_1	PRD1	Immigration-90%	Donor						0								0
9	G6_2	PRD1	Immigration-90%	Donor						0								0
9	G7_1	PRD1	Immigration-90%	Donor						0								0
9	G7_2	PRD1	Immigration-90%	Donor						0								0
9	G8_1	PRD1	Immigration-90%	Donor						0								0
9	G8_2	PRD1	Immigration-90%	Donor						0								0
9	G8_1	PRD1	Immigration-90%	Recipient	17													340000000
9	G8_2	PRD1	Immigration-90%	Recipient	13													260000000
9	G6_1	PRD1	Immigration-90%	Recipient	18													360000000
9	G6_2	PRD1	Immigration-90%	Recipient	24													480000000
9	G7_1	PRD1	Immigration-90%	Recipient	24													480000000
9	G7_2	PRD1	Immigration-90%	Recipient	25													500000000
9	G6_1	PRD1	Immigration-90%	Transconjugant						1								200
9	G6_2	PRD1	Immigration-90%	Transconjugant						0								0
9	G7_1	PRD1	Immigration-90%	Transconjugant						0								0
9	G7_2	PRD1	Immigration-90%	Transconjugant						0								0
9	G8_1	PRD1	Immigration-90%	Transconjugant						0								0
9	G8_2	PRD1	Immigration-90%	Transconjugant						0								0
9	G6_1	PRD1	Immigration-90%	PRD1													0	0
9	G6_2	PRD1	Immigration-90%	PRD1													0	0
9	G7_1	PRD1	Immigration-90%	PRD1													0	0
9	G7_2	PRD1	Immigration-90%	PRD1													0	0
9	G8_1	PRD1	Immigration-90%	PRD1													0	0
9	G8_2	PRD1	Immigration-90%	PRD1													0	0
10	G1_1	No-phage	Immigration-90%	Donor				2										40000
10	G1_2	No-phage	Immigration-90%	Donor					3									6000
10	G2_1	No-phage	Immigration-90%	Donor				1										20000
10	G2_2	No-phage	Immigration-90%	Donor					1									2000
10	G3_1	No-phage	Immigration-90%	Donor				0										0
10	G3_2	No-phage	Immigration-90%	Donor					2									4000
10	G1_1	No-phage	Immigration-90%	Recipient	35													700000000
10	G1_2	No-phage	Immigration-90%	Recipient	34													680000000
10	G2_1	No-phage	Immigration-90%	Recipient	18													360000000
10	G2_2	No-phage	Immigration-90%	Recipient	16													320000000
10	G3_1	No-phage	Immigration-90%	Recipient	21													420000000
10	G3_2	No-phage	Immigration-90%	Recipient	16													320000000
10	G1_1	No-phage	Immigration-90%	Transconjugant						0								0
10	G1_2	No-phage	Immigration-90%	Transconjugant						4								800
10	G2_1	No-phage	Immigration-90%	Transconjugant						0								0
10	G2_2	No-phage	Immigration-90%	Transconjugant						1								200
10	G3_1	No-phage	Immigration-90%	Transconjugant						0								0
10	G3_2	No-phage	Immigration-90%	Transconjugant						4								800
10	G6_1	PRD1	Immigration-90%	Donor					1									2000
10	G6_2	PRD1	Immigration-90%	Donor					0									0
10	G7_1	PRD1	Immigration-90%	Donor					0									0
10	G7_2	PRD1	Immigration-90%	Donor					0									0
10	G8_1	PRD1	Immigration-90%	Donor					0									0
10	G8_2	PRD1	Immigration-90%	Donor					0									0
10	G6_1	PRD1	Immigration-90%	Recipient	19													380000000
10	G6_2	PRD1	Immigration-90%	Recipient	19													380000000
10	G7_1	PRD1	Immigration-90%	Recipient	20													400000000
10	G7_2	PRD1	Immigration-90%	Recipient	22													440000000
10	G8_1	PRD1	Immigration-90%	Recipient	12													240000000
10	G8_2	PRD1	Immigration-90%	Recipient	19													380000000
10	G6_1	PRD1	Immigration-90%	Transconjugant						0								0
10	G6_2	PRD1	Immigration-90%	Transconjugant						0								0
10	G7_1	PRD1	Immigration-90%	Transconjugant						0								0
10	G7_2	PRD1	Immigration-90%	Transconjugant						0								0
10	G8_1	PRD1	Immigration-90%	Transconjugant						0								0
10	G8_2	PRD1	Immigration-90%	Transconjugant						0								0
10	G6_1	PRD1	Immigration-90%	PRD1													0	0
10	G6_2	PRD1	Immigration-90%	PRD1													0	0
10	G7_1	PRD1	Immigration-90%	PRD1													0	0
10	G7_2	PRD1	Immigration-90%	PRD1													0	0
10	G8_1	PRD1	Immigration-90%	PRD1													0	0
10	G8_2	PRD1	Immigration-90%	PRD1													0	0
11	G1_1	No-phage	Immigration-90%	Donor						0								0
11	G1_2	No-phage	Immigration-90%	Donor						2								400
11	G2_1	No-phage	Immigration-90%	Donor						2								400
11	G2_2	No-phage	Immigration-90%	Donor						1								200
11	G3_1	No-phage	Immigration-90%	Donor						0								0
11	G3_2	No-phage	Immigration-90%	Donor						0								0
11	G1_1	No-phage	Immigration-90%	Recipient	17													340000000
11	G1_2	No-phage	Immigration-90%	Recipient	23													460000000
11	G2_1	No-phage	Immigration-90%	Recipient	22													440000000
11	G2_2	No-phage	Immigration-90%	Recipient	20													400000000
11	G3_1	No-phage	Immigration-90%	Recipient	20													400000000
11	G3_2	No-phage	Immigration-90%	Recipient	23													460000000
11	G1_1	No-phage	Immigration-90%	Transconjugant						0								0
11	G1_2	No-phage	Immigration-90%	Transconjugant						0								0
11	G2_1	No-phage	Immigration-90%	Transconjugant						2								400
11	G2_2	No-phage	Immigration-90%	Transconjugant						0								0
11	G3_1	No-phage	Immigration-90%	Transconjugant						0								0
11	G3_2	No-phage	Immigration-90%	Transconjugant						1								200
11	G6_1	PRD1	Immigration-90%	Donor						0								0
11	G6_2	PRD1	Immigration-90%	Donor						0								0
11	G7_1	PRD1	Immigration-90%	Donor						0								0
11	G7_2	PRD1	Immigration-90%	Donor						0								0
11	G8_1	PRD1	Immigration-90%	Donor						0								0
11	G8_2	PRD1	Immigration-90%	Donor						0								0
11	G6_1	PRD1	Immigration-90%	Recipient	17													340000000
11	G6_2	PRD1	Immigration-90%	Recipient	17													340000000
11	G7_1	PRD1	Immigration-90%	Recipient	18													360000000
11	G7_2	PRD1	Immigration-90%	Recipient	18													360000000
11	G8_1	PRD1	Immigration-90%	Recipient	17													340000000
11	G8_2	PRD1	Immigration-90%	Recipient	18													360000000
11	G6_1	PRD1	Immigration-90%	Transconjugant						0								0
11	G6_2	PRD1	Immigration-90%	Transconjugant						0								0
11	G7_1	PRD1	Immigration-90%	Transconjugant						0								0
11	G7_2	PRD1	Immigration-90%	Transconjugant						0								0
11	G8_1	PRD1	Immigration-90%	Transconjugant						0								0
11	G8_2	PRD1	Immigration-90%	Transconjugant						0								0
11	G6_1	PRD1	Immigration-90%	PRD1													0	0
11	G6_2	PRD1	Immigration-90%	PRD1													0	0
11	G7_1	PRD1	Immigration-90%	PRD1													0	0
11	G7_2	PRD1	Immigration-90%	PRD1													0	0
11	G8_1	PRD1	Immigration-90%	PRD1													0	0
11	G8_2	PRD1	Immigration-90%	PRD1													0	0
12	G1_1	No-phage	Immigration-90%	Donor						0								0
12	G1_2	No-phage	Immigration-90%	Donor						0								0
12	G2_1	No-phage	Immigration-90%	Donor						0								0
12	G2_2	No-phage	Immigration-90%	Donor						0								0
12	G3_1	No-phage	Immigration-90%	Donor						0								0
12	G3_2	No-phage	Immigration-90%	Donor						0								0
12	G1_1	No-phage	Immigration-90%	Recipient	11													220000000
12	G1_2	No-phage	Immigration-90%	Recipient	13													260000000
12	G2_1	No-phage	Immigration-90%	Recipient	11													220000000
12	G2_2	No-phage	Immigration-90%	Recipient	6													120000000
12	G3_1	No-phage	Immigration-90%	Recipient	12													240000000
12	G3_2	No-phage	Immigration-90%	Recipient	9													180000000
12	G1_1	No-phage	Immigration-90%	Transconjugant						0								0
12	G1_2	No-phage	Immigration-90%	Transconjugant						0								0
12	G2_1	No-phage	Immigration-90%	Transconjugant						0								0
12	G2_2	No-phage	Immigration-90%	Transconjugant						0								0
12	G3_1	No-phage	Immigration-90%	Transconjugant						0								0
12	G3_2	No-phage	Immigration-90%	Transconjugant						0								0
12	G6_1	PRD1	Immigration-90%	Donor						0								0
12	G6_2	PRD1	Immigration-90%	Donor						0								0
12	G7_1	PRD1	Immigration-90%	Donor						0								0
12	G7_2	PRD1	Immigration-90%	Donor						0								0
12	G8_1	PRD1	Immigration-90%	Donor						0								0
12	G8_2	PRD1	Immigration-90%	Donor						0								0
12	G6_1	PRD1	Immigration-90%	Recipient	11													220000000
12	G6_2	PRD1	Immigration-90%	Recipient	5													100000000
12	G7_1	PRD1	Immigration-90%	Recipient	8													160000000
12	G7_2	PRD1	Immigration-90%	Recipient	5													100000000
12	G8_1	PRD1	Immigration-90%	Recipient	5													100000000
12	G8_2	PRD1	Immigration-90%	Recipient	8													160000000
12	G6_1	PRD1	Immigration-90%	Transconjugant						0								0
12	G6_2	PRD1	Immigration-90%	Transconjugant						0								0
12	G7_1	PRD1	Immigration-90%	Transconjugant						0								0
12	G7_2	PRD1	Immigration-90%	Transconjugant						0								0
12	G8_1	PRD1	Immigration-90%	Transconjugant						0								0
12	G8_2	PRD1	Immigration-90%	Transconjugant						0								0
12	G6_1	PRD1	Immigration-90%	PRD1													0	0
12	G6_2	PRD1	Immigration-90%	PRD1													0	0
12	G7_1	PRD1	Immigration-90%	PRD1													0	0
12	G7_2	PRD1	Immigration-90%	PRD1													0	0
12	G8_1	PRD1	Immigration-90%	PRD1													0	0
12	G8_2	PRD1	Immigration-90%	PRD1													0	0

## Sheet: PRD1_reintroduction
Day	Replicate	Treatment	Immigration_level	Population	CFUs_D-6	CFUs_D-5	CFUs_D-4	CFUs_D-3	CFUs_D-2	CFUs_D-1	PFUs_D-7	PFUs_D-6	PFUs_D-5	PFUs_D-4	PFUs_D-3	PFUs_D-2	PFUs_D-1	CFU/mL_2
8	A6_1	PRD1	No-Immigration	Donor	10	67												334946000
8	A6_2	PRD1	No-Immigration	Donor	8	58												289955500
8	A7_1	PRD1	No-Immigration	Donor	6	33												164981500
8	A7_2	PRD1	No-Immigration	Donor	7	50												249976500
8	A8_1	PRD1	No-Immigration	Donor	4	84												419974000
8	A8_2	PRD1	No-Immigration	Donor	9	77												384989500
8	A6_1	PRD1	No-Immigration	Recipient	12													600000000
8	A6_2	PRD1	No-Immigration	Recipient	22													1100000000
8	A7_1	PRD1	No-Immigration	Recipient	10													500000000
8	A7_2	PRD1	No-Immigration	Recipient	17													850000000
8	A8_1	PRD1	No-Immigration	Recipient	23													1150000000
8	A8_2	PRD1	No-Immigration	Recipient	17													850000000
8	A6_1	PRD1	No-Immigration	Transconjugant					18	108								54000
8	A6_2	PRD1	No-Immigration	Transconjugant					10	89								44500
8	A7_1	PRD1	No-Immigration	Transconjugant					5	37								18500
8	A7_2	PRD1	No-Immigration	Transconjugant					4	47								23500
8	A8_1	PRD1	No-Immigration	Transconjugant					6	52								26000
8	A8_2	PRD1	No-Immigration	Transconjugant					2	21								10500
8	A6_1	PRD1	No-Immigration	PRD1												5	19	19000
8	A6_2	PRD1	No-Immigration	PRD1												2	33	33000
8	A7_1	PRD1	No-Immigration	PRD1												3	6	6000
8	A7_2	PRD1	No-Immigration	PRD1												3	17	17000
8	A8_1	PRD1	No-Immigration	PRD1												3	35	35000
8	A8_2	PRD1	No-Immigration	PRD1												3	20	20000
9	A6_1	PRD1	No-Immigration	Donor	2	41												204932000
9	A6_2	PRD1	No-Immigration	Donor	4	37												184949500
9	A7_1	PRD1	No-Immigration	Donor	4	18												89972000
9	A7_2	PRD1	No-Immigration	Donor	5	30												149963000
9	A8_1	PRD1	No-Immigration	Donor	0	23												114991500
9	A8_2	PRD1	No-Immigration	Donor	3	27												134993000
9	A6_1	PRD1	No-Immigration	Recipient	18													900000000
9	A6_2	PRD1	No-Immigration	Recipient	14													700000000
9	A7_1	PRD1	No-Immigration	Recipient	12													600000000
9	A7_2	PRD1	No-Immigration	Recipient	17													850000000
9	A8_1	PRD1	No-Immigration	Recipient	3													150000000
9	A8_2	PRD1	No-Immigration	Recipient	2													100000000
9	A6_1	PRD1	No-Immigration	Transconjugant					12	136								68000
9	A6_2	PRD1	No-Immigration	Transconjugant					4	101								50500
9	A7_1	PRD1	No-Immigration	Transconjugant					5	56								28000
9	A7_2	PRD1	No-Immigration	Transconjugant					1	74								37000
9	A8_1	PRD1	No-Immigration	Transconjugant					1	17								8500
9	A8_2	PRD1	No-Immigration	Transconjugant					2	14								7000
9	A6_1	PRD1	No-Immigration	PRD1												5	19	19000
9	A6_2	PRD1	No-Immigration	PRD1												6	25	25000
9	A7_1	PRD1	No-Immigration	PRD1												1	7	7000
9	A7_2	PRD1	No-Immigration	PRD1												1	1	1000
9	A8_1	PRD1	No-Immigration	PRD1												1	17	17000
9	A8_2	PRD1	No-Immigration	PRD1												1	10	10000
10	A6_1	PRD1	No-Immigration	Donor	17													849925000
10	A6_2	PRD1	No-Immigration	Donor	11													549950000
10	A7_1	PRD1	No-Immigration	Donor	8													399930000
10	A7_2	PRD1	No-Immigration	Donor	5													249940000
10	A8_1	PRD1	No-Immigration	Donor	15													749975000
10	A8_2	PRD1	No-Immigration	Donor	11													549970000
10	A6_1	PRD1	No-Immigration	Recipient	32													1600000000
10	A6_2	PRD1	No-Immigration	Recipient	36													1800000000
10	A7_1	PRD1	No-Immigration	Recipient	22													1100000000
10	A7_2	PRD1	No-Immigration	Recipient	23													1150000000
10	A8_1	PRD1	No-Immigration	Recipient	37													1850000000
10	A8_2	PRD1	No-Immigration	Recipient	37													1850000000
10	A6_1	PRD1	No-Immigration	Transconjugant					15									75000
10	A6_2	PRD1	No-Immigration	Transconjugant					10									50000
10	A7_1	PRD1	No-Immigration	Transconjugant					14									70000
10	A7_2	PRD1	No-Immigration	Transconjugant					12									60000
10	A8_1	PRD1	No-Immigration	Transconjugant					6	50								25000
10	A8_2	PRD1	No-Immigration	Transconjugant					2	60								30000
10	A6_1	PRD1	No-Immigration	PRD1													2	2000
10	A6_2	PRD1	No-Immigration	PRD1													5	5000
10	A7_1	PRD1	No-Immigration	PRD1													2	2000
10	A7_2	PRD1	No-Immigration	PRD1													0	0
10	A8_1	PRD1	No-Immigration	PRD1													2	2000
10	A8_2	PRD1	No-Immigration	PRD1													1	1000
11	A6_1	PRD1	No-Immigration	Donor	33													1649993000
11	A6_2	PRD1	No-Immigration	Donor	31													1549990000
11	A7_1	PRD1	No-Immigration	Donor	8													399959500
11	A7_2	PRD1	No-Immigration	Donor	9													449976000
11	A8_1	PRD1	No-Immigration	Donor	19													949988000
11	A8_2	PRD1	No-Immigration	Donor	18													899990000
11	A6_1	PRD1	No-Immigration	Recipient	27													1350000000
11	A6_2	PRD1	No-Immigration	Recipient	20													1000000000
11	A7_1	PRD1	No-Immigration	Recipient	16													600000000
11	A7_2	PRD1	No-Immigration	Recipient	4													200000000
11	A8_1	PRD1	No-Immigration	Recipient	20													1000000000
11	A8_2	PRD1	No-Immigration	Recipient	18													900000000
11	A6_1	PRD1	No-Immigration	Transconjugant					3	14								7000
11	A6_2	PRD1	No-Immigration	Transconjugant					3	20								10000
11	A7_1	PRD1	No-Immigration	Transconjugant					4	81								40500
11	A7_2	PRD1	No-Immigration	Transconjugant					0	48								24000
11	A8_1	PRD1	No-Immigration	Transconjugant					0	24								12000
11	A8_2	PRD1	No-Immigration	Transconjugant					0	20								10000
11	A6_1	PRD1	No-Immigration	PRD1													0	0
11	A6_2	PRD1	No-Immigration	PRD1													1	1000
11	A7_1	PRD1	No-Immigration	PRD1													0	0
11	A7_2	PRD1	No-Immigration	PRD1													0	0
11	A8_1	PRD1	No-Immigration	PRD1													0	0
11	A8_2	PRD1	No-Immigration	PRD1													0	0
12	A6_1	PRD1	No-Immigration	Donor	23													1149995000
12	A6_2	PRD1	No-Immigration	Donor	25													1249995000
12	A7_1	PRD1	No-Immigration	Donor	23													1149980000
12	A7_2	PRD1	No-Immigration	Donor	18													899990000
12	A8_1	PRD1	No-Immigration	Donor	30													1499995000
12	A8_2	PRD1	No-Immigration	Donor	24													1199995000
12	A6_1	PRD1	No-Immigration	Recipient	8													400000000
12	A6_2	PRD1	No-Immigration	Recipient	12													600000000
12	A7_1	PRD1	No-Immigration	Recipient	16													800000000
12	A7_2	PRD1	No-Immigration	Recipient	17													850000000
12	A8_1	PRD1	No-Immigration	Recipient	17													850000000
12	A8_2	PRD1	No-Immigration	Recipient	9													450000000
12	A6_1	PRD1	No-Immigration	Transconjugant					1	4								5000
12	A6_2	PRD1	No-Immigration	Transconjugant					1	7								5000
12	A7_1	PRD1	No-Immigration	Transconjugant					4	8								20000
12	A7_2	PRD1	No-Immigration	Transconjugant					2	10								10000
12	A8_1	PRD1	No-Immigration	Transconjugant					1	9								5000
12	A8_2	PRD1	No-Immigration	Transconjugant					1	7								5000
12	A6_1	PRD1	No-Immigration	PRD1													0	0
12	A6_2	PRD1	No-Immigration	PRD1													0	0
12	A7_1	PRD1	No-Immigration	PRD1													0	0
12	A7_2	PRD1	No-Immigration	PRD1													0	0
12	A8_1	PRD1	No-Immigration	PRD1													0	0
12	A8_2	PRD1	No-Immigration	PRD1													0	0
8	B6_1	Reintroduction	No-Immigration	Donor	3	36												179975500
8	B6_2	Reintroduction	No-Immigration	Donor	4	40												199947000
8	B7_1	Reintroduction	No-Immigration	Donor	5	22												109955500
8	B7_2	Reintroduction	No-Immigration	Donor	3	30												149940000
8	B8_1	Reintroduction	No-Immigration	Donor	6	27												134985500
8	B8_2	Reintroduction	No-Immigration	Donor	2	39												194979000
8	B6_1	Reintroduction	No-Immigration	Recipient	11													550000000
8	B6_2	Reintroduction	No-Immigration	Recipient	6													300000000
8	B7_1	Reintroduction	No-Immigration	Recipient	9													450000000
8	B7_2	Reintroduction	No-Immigration	Recipient	1													50000000
8	B8_1	Reintroduction	No-Immigration	Recipient	11													550000000
8	B8_2	Reintroduction	No-Immigration	Recipient	8													400000000
8	B6_1	Reintroduction	No-Immigration	Transconjugant					7	49								24500
8	B6_2	Reintroduction	No-Immigration	Transconjugant					16	106								53000
8	B7_1	Reintroduction	No-Immigration	Transconjugant					4	89								44500
8	B7_2	Reintroduction	No-Immigration	Transconjugant					9	120								60000
8	B8_1	Reintroduction	No-Immigration	Transconjugant					4	29								14500
8	B8_2	Reintroduction	No-Immigration	Transconjugant					0	42								21000
8	B6_1	Reintroduction	No-Immigration	PRD1								13						1300000000
8	B6_2	Reintroduction	No-Immigration	PRD1								20						2000000000
8	B7_1	Reintroduction	No-Immigration	PRD1								10						1000000000
8	B7_2	Reintroduction	No-Immigration	PRD1								16						1600000000
8	B8_1	Reintroduction	No-Immigration	PRD1								21						2100000000
8	B8_2	Reintroduction	No-Immigration	PRD1								14						1400000000
9	B6_1	Reintroduction	No-Immigration	Donor	3	27												134965500
9	B6_2	Reintroduction	No-Immigration	Donor	3	39												194986500
9	B7_1	Reintroduction	No-Immigration	Donor	4	26												129988000
9	B7_2	Reintroduction	No-Immigration	Donor	4	27												134988500
9	B8_1	Reintroduction	No-Immigration	Donor	3	41												204996000
9	B8_2	Reintroduction	No-Immigration	Donor	5	51												254990500
9	B6_1	Reintroduction	No-Immigration	Recipient	6													300000000
9	B6_2	Reintroduction	No-Immigration	Recipient	6	46												300000000
9	B7_1	Reintroduction	No-Immigration	Recipient	9													450000000
9	B7_2	Reintroduction	No-Immigration	Recipient	7	52												350000000
9	B8_1	Reintroduction	No-Immigration	Recipient	15													750000000
9	B8_2	Reintroduction	No-Immigration	Recipient	12	53												600000000
9	B6_1	Reintroduction	No-Immigration	Transconjugant					4	69								34500
9	B6_2	Reintroduction	No-Immigration	Transconjugant					1	27								13500
9	B7_1	Reintroduction	No-Immigration	Transconjugant					5	24								12000
9	B7_2	Reintroduction	No-Immigration	Transconjugant					1	23								11500
9	B8_1	Reintroduction	No-Immigration	Transconjugant					0	8								4000
9	B8_2	Reintroduction	No-Immigration	Transconjugant					2	19								9500
9	B6_1	Reintroduction	No-Immigration	PRD1									19					190000000
9	B6_2	Reintroduction	No-Immigration	PRD1									23					230000000
9	B7_1	Reintroduction	No-Immigration	PRD1									13					130000000
9	B7_2	Reintroduction	No-Immigration	PRD1									10					100000000
9	B8_1	Reintroduction	No-Immigration	PRD1									11					110000000
9	B8_2	Reintroduction	No-Immigration	PRD1									14					140000000
10	B6_1	Reintroduction	No-Immigration	Donor	5	39												194976000
10	B6_2	Reintroduction	No-Immigration	Donor	3	24												119977000
10	B7_1	Reintroduction	No-Immigration	Donor	6	23												114976500
10	B7_2	Reintroduction	No-Immigration	Donor	2	17												84974500
10	B8_1	Reintroduction	No-Immigration	Donor	7	44												219996000
10	B8_2	Reintroduction	No-Immigration	Donor	3	34												169997000
10	B6_1	Reintroduction	No-Immigration	Recipient	3	45												225000000
10	B6_2	Reintroduction	No-Immigration	Recipient	4	44												220000000
10	B7_1	Reintroduction	No-Immigration	Recipient	3	40												200000000
10	B7_2	Reintroduction	No-Immigration	Recipient	9	50												250000000
10	B8_1	Reintroduction	No-Immigration	Recipient	6	54												270000000
10	B8_2	Reintroduction	No-Immigration	Recipient	3	47												235000000
10	B6_1	Reintroduction	No-Immigration	Transconjugant					1	48								24000
10	B6_2	Reintroduction	No-Immigration	Transconjugant					2	46								23000
10	B7_1	Reintroduction	No-Immigration	Transconjugant					4	47								23500
10	B7_2	Reintroduction	No-Immigration	Transconjugant					2	51								25500
10	B8_1	Reintroduction	No-Immigration	Transconjugant					1	9								4000
10	B8_2	Reintroduction	No-Immigration	Transconjugant					0	6								3000
10	B6_1	Reintroduction	No-Immigration	PRD1										11				11000000
10	B6_2	Reintroduction	No-Immigration	PRD1										11				11000000
10	B7_1	Reintroduction	No-Immigration	PRD1										10				10000000
10	B7_2	Reintroduction	No-Immigration	PRD1										11				11000000
10	B8_1	Reintroduction	No-Immigration	PRD1										13				13000000
10	B8_2	Reintroduction	No-Immigration	PRD1										16				16000000
8	D6_1	PRD1	Immigration	Donor				58										2877000
8	D6_2	PRD1	Immigration	Donor				77										3828500
8	D7_1	PRD1	Immigration	Donor				57										2821500
8	D7_2	PRD1	Immigration	Donor				105										5224000
8	D8_1	PRD1	Immigration	Donor				65										3225000
8	D8_2	PRD1	Immigration	Donor				67										3325000
8	D6_1	PRD1	Immigration	Recipient	17													850000000
8	D6_2	PRD1	Immigration	Recipient	22													1100000000
8	D7_1	PRD1	Immigration	Recipient	9													450000000
8	D7_2	PRD1	Immigration	Recipient	10													500000000
8	D8_1	PRD1	Immigration	Recipient	15													750000000
8	D8_2	PRD1	Immigration	Recipient	8													400000000
8	D6_1	PRD1	Immigration	Transconjugant					4	46								23000
8	D6_2	PRD1	Immigration	Transconjugant					4	43								21500
8	D7_1	PRD1	Immigration	Transconjugant					7	57								28500
8	D7_2	PRD1	Immigration	Transconjugant					8	52								26000
8	D8_1	PRD1	Immigration	Transconjugant					1	50								25000
8	D8_2	PRD1	Immigration	Transconjugant					6	50								25000
8	D6_1	PRD1	Immigration	PRD1													1	1000
8	D6_2	PRD1	Immigration	PRD1													0	0
8	D7_1	PRD1	Immigration	PRD1													14	14000
8	D7_2	PRD1	Immigration	PRD1													2	2000
8	D8_1	PRD1	Immigration	PRD1													4	4000
8	D8_2	PRD1	Immigration	PRD1													0	0
9	D6_1	PRD1	Immigration	Donor				89										4429000
9	D6_2	PRD1	Immigration	Donor				98										4874000
9	D7_1	PRD1	Immigration	Donor				103										5106000
9	D7_2	PRD1	Immigration	Donor				72										3561500
9	D8_1	PRD1	Immigration	Donor				117										5823000
9	D8_2	PRD1	Immigration	Donor				89										4422500
9	D6_1	PRD1	Immigration	Recipient	17													850000000
9	D6_2	PRD1	Immigration	Recipient	8													400000000
9	D7_1	PRD1	Immigration	Recipient	8													400000000
9	D7_2	PRD1	Immigration	Recipient	16													800000000
9	D8_1	PRD1	Immigration	Recipient	17													850000000
9	D8_2	PRD1	Immigration	Recipient	12													600000000
9	D6_1	PRD1	Immigration	Transconjugant					1	42								21000
9	D6_2	PRD1	Immigration	Transconjugant					1	52								26000
9	D7_1	PRD1	Immigration	Transconjugant					4	88								44000
9	D7_2	PRD1	Immigration	Transconjugant					11	77								38500
9	D8_1	PRD1	Immigration	Transconjugant					0	54								27000
9	D8_2	PRD1	Immigration	Transconjugant					0	55								27500
9	D6_1	PRD1	Immigration	PRD1													0	0
9	D6_2	PRD1	Immigration	PRD1													0	0
9	D7_1	PRD1	Immigration	PRD1													1	1000
9	D7_2	PRD1	Immigration	PRD1													11	11000
9	D8_1	PRD1	Immigration	PRD1													0	0
9	D8_2	PRD1	Immigration	PRD1													0	0
10	D6_1	PRD1	Immigration	Donor			25											12470000
10	D6_2	PRD1	Immigration	Donor			34											16960000
10	D7_1	PRD1	Immigration	Donor			15											7465000
10	D7_2	PRD1	Immigration	Donor			29											14465000
10	D8_1	PRD1	Immigration	Donor			27											13490000
10	D8_2	PRD1	Immigration	Donor			17											8480000
10	D6_1	PRD1	Immigration	Recipient	19													950000000
10	D6_2	PRD1	Immigration	Recipient	25													1250000000
10	D7_1	PRD1	Immigration	Recipient	6													300000000
10	D7_2	PRD1	Immigration	Recipient	8													400000000
10	D8_1	PRD1	Immigration	Recipient	4													200000000
10	D8_2	PRD1	Immigration	Recipient	8													400000000
10	D6_1	PRD1	Immigration	Transconjugant					6									30000
10	D6_2	PRD1	Immigration	Transconjugant					8									40000
10	D7_1	PRD1	Immigration	Transconjugant					7									35000
10	D7_2	PRD1	Immigration	Transconjugant					7									35000
10	D8_1	PRD1	Immigration	Transconjugant					2									10000
10	D8_2	PRD1	Immigration	Transconjugant					4									20000
10	D6_1	PRD1	Immigration	PRD1													0	0
10	D6_2	PRD1	Immigration	PRD1													0	0
10	D7_1	PRD1	Immigration	PRD1													4	4000
10	D7_2	PRD1	Immigration	PRD1													3	3000
10	D8_1	PRD1	Immigration	PRD1													0	0
10	D8_2	PRD1	Immigration	PRD1													0	0
11	D6_1	PRD1	Immigration	Donor	2	37												184925000
11	D6_2	PRD1	Immigration	Donor	0	14												69945000
11	D7_1	PRD1	Immigration	Donor	0	12												59890000
11	D7_2	PRD1	Immigration	Donor	0	16												79960000
11	D8_1	PRD1	Immigration	Donor	1	15												74960000
11	D8_2	PRD1	Immigration	Donor	0	20												99995000
11	D6_1	PRD1	Immigration	Recipient	6													300000000
11	D6_2	PRD1	Immigration	Recipient	9													450000000
11	D7_1	PRD1	Immigration	Recipient	14													700000000
11	D7_2	PRD1	Immigration	Recipient	15													750000000
11	D8_1	PRD1	Immigration	Recipient	18													900000000
11	D8_2	PRD1	Immigration	Recipient	20													1000000000
11	D6_1	PRD1	Immigration	Transconjugant				1	15									75000
11	D6_2	PRD1	Immigration	Transconjugant				0	11									55000
11	D7_1	PRD1	Immigration	Transconjugant				1	22									110000
11	D7_2	PRD1	Immigration	Transconjugant				2	8									40000
11	D8_1	PRD1	Immigration	Transconjugant				2	8									40000
11	D8_2	PRD1	Immigration	Transconjugant				55	1									5000
11	D6_1	PRD1	Immigration	PRD1													0	0
11	D6_2	PRD1	Immigration	PRD1													0	0
11	D7_1	PRD1	Immigration	PRD1													15	15000
11	D7_2	PRD1	Immigration	PRD1													14	14000
11	D8_1	PRD1	Immigration	PRD1													0	0
11	D8_2	PRD1	Immigration	PRD1													0	0
12	D6_1	PRD1	Immigration	Donor	4													199940000
12	D6_2	PRD1	Immigration	Donor	2													99945000
12	D7_1	PRD1	Immigration	Donor	1													49945000
12	D7_2	PRD1	Immigration	Donor	4													199915000
12	D8_1	PRD1	Immigration	Donor	2													99945000
12	D8_2	PRD1	Immigration	Donor	1													49975000
12	D6_1	PRD1	Immigration	Recipient	13													650000000
12	D6_2	PRD1	Immigration	Recipient	8													400000000
12	D7_1	PRD1	Immigration	Recipient	10													500000000
12	D7_2	PRD1	Immigration	Recipient	7													350000000
12	D8_1	PRD1	Immigration	Recipient	8													400000000
12	D8_2	PRD1	Immigration	Recipient	7													350000000
12	D6_1	PRD1	Immigration	Transconjugant				1	12									60000
12	D6_2	PRD1	Immigration	Transconjugant				0	11									55000
12	D7_1	PRD1	Immigration	Transconjugant				3	11									55000
12	D7_2	PRD1	Immigration	Transconjugant				3	17									85000
12	D8_1	PRD1	Immigration	Transconjugant				0	11									55000
12	D8_2	PRD1	Immigration	Transconjugant				0	5									25000
12	D6_1	PRD1	Immigration	PRD1													10	10000
12	D6_2	PRD1	Immigration	PRD1													14	14000
12	D7_1	PRD1	Immigration	PRD1											4			400000
12	D7_2	PRD1	Immigration	PRD1											5			500000
12	D8_1	PRD1	Immigration	PRD1													3	3000
12	D8_2	PRD1	Immigration	PRD1													1	1000
8	E6_1	Reintroduction	Immigration	Donor				27										1349000
8	E6_2	Reintroduction	Immigration	Donor				54										2699500
8	E7_1	Reintroduction	Immigration	Donor				16										800000
8	E7_2	Reintroduction	Immigration	Donor				31										1549000
8	E8_1	Reintroduction	Immigration	Donor				17										850000
8	E8_2	Reintroduction	Immigration	Donor				23										1149500
8	E6_1	Reintroduction	Immigration	Recipient	30													1500000000
8	E6_2	Reintroduction	Immigration	Recipient	20													1000000000
8	E7_1	Reintroduction	Immigration	Recipient	23													1150000000
8	E7_2	Reintroduction	Immigration	Recipient	10													500000000
8	E8_1	Reintroduction	Immigration	Recipient	10													500000000
8	E8_2	Reintroduction	Immigration	Recipient	13													650000000
8	E6_1	Reintroduction	Immigration	Transconjugant						2								1000
8	E6_2	Reintroduction	Immigration	Transconjugant						1								500
8	E7_1	Reintroduction	Immigration	Transconjugant						0								0
8	E7_2	Reintroduction	Immigration	Transconjugant						2								1000
8	E8_1	Reintroduction	Immigration	Transconjugant						0								0
8	E8_2	Reintroduction	Immigration	Transconjugant						1								500
8	E6_1	Reintroduction	Immigration	PRD1								13						1300000000
8	E6_2	Reintroduction	Immigration	PRD1								29						2900000000
8	E7_1	Reintroduction	Immigration	PRD1								10						1000000000
8	E7_2	Reintroduction	Immigration	PRD1								19						1900000000
8	E8_1	Reintroduction	Immigration	PRD1								7						700000000
8	E8_2	Reintroduction	Immigration	PRD1								7						700000000
9	E6_1	Reintroduction	Immigration	Donor				76										3797500
9	E6_2	Reintroduction	Immigration	Donor				65										3249000
9	E7_1	Reintroduction	Immigration	Donor				53										2648000
9	E7_2	Reintroduction	Immigration	Donor				47										2349500
9	E8_1	Reintroduction	Immigration	Donor				49										2450000
9	E8_2	Reintroduction	Immigration	Donor				33										1649500
9	E6_1	Reintroduction	Immigration	Recipient	3													150000000
9	E6_2	Reintroduction	Immigration	Recipient	12													600000000
9	E7_1	Reintroduction	Immigration	Recipient	9													450000000
9	E7_2	Reintroduction	Immigration	Recipient	3													150000000
9	E8_1	Reintroduction	Immigration	Recipient	18													900000000
9	E8_2	Reintroduction	Immigration	Recipient	15													750000000
9	E6_1	Reintroduction	Immigration	Transconjugant						5								2500
9	E6_2	Reintroduction	Immigration	Transconjugant						2								1000
9	E7_1	Reintroduction	Immigration	Transconjugant						4								2000
9	E7_2	Reintroduction	Immigration	Transconjugant						1								500
9	E8_1	Reintroduction	Immigration	Transconjugant						0								0
9	E8_2	Reintroduction	Immigration	Transconjugant						1								500
9	E6_1	Reintroduction	Immigration	PRD1									19					190000000
9	E6_2	Reintroduction	Immigration	PRD1									22					220000000
9	E7_1	Reintroduction	Immigration	PRD1									13					130000000
9	E7_2	Reintroduction	Immigration	PRD1									12					120000000
9	E8_1	Reintroduction	Immigration	PRD1									8					80000000
9	E8_2	Reintroduction	Immigration	PRD1									12					120000000
10	E6_1	Reintroduction	Immigration	Donor			19											9491000
10	E6_2	Reintroduction	Immigration	Donor			16											7993000
10	E7_1	Reintroduction	Immigration	Donor			12											5995000
10	E7_2	Reintroduction	Immigration	Donor			8											3995500
10	E8_1	Reintroduction	Immigration	Donor			8											3999500
10	E8_2	Reintroduction	Immigration	Donor			5											2498000
10	E6_1	Reintroduction	Immigration	Recipient		63												315000000
10	E6_2	Reintroduction	Immigration	Recipient		69												345000000
10	E7_1	Reintroduction	Immigration	Recipient		59												295000000
10	E7_2	Reintroduction	Immigration	Recipient		49												245000000
10	E8_1	Reintroduction	Immigration	Recipient		77												385000000
10	E8_2	Reintroduction	Immigration	Recipient		72												360000000
10	E6_1	Reintroduction	Immigration	Transconjugant					3	18								9000
10	E6_2	Reintroduction	Immigration	Transconjugant					1	14								7000
10	E7_1	Reintroduction	Immigration	Transconjugant					1	10								5000
10	E7_2	Reintroduction	Immigration	Transconjugant					0	9								4500
10	E8_1	Reintroduction	Immigration	Transconjugant					0	1								500
10	E8_2	Reintroduction	Immigration	Transconjugant					0	4								2000
10	E6_1	Reintroduction	Immigration	PRD1										15				15000000
10	E6_2	Reintroduction	Immigration	PRD1										7				7000000
10	E7_1	Reintroduction	Immigration	PRD1										5				5000000
10	E7_2	Reintroduction	Immigration	PRD1										13				13000000
10	E8_1	Reintroduction	Immigration	PRD1										10				10000000
10	E8_2	Reintroduction	Immigration	PRD1										10				10000000

## Sheet: Competition_assays
Day	Treatment	Bio_rep	Tec_rep	Dilution_GFP	GFP_colonies	CFUml_GFP	Dilution_colourless	Colourless_colonies	CFUml_colourless	CFUs_mL	Population
0	D-R	1	t1	-6	24	1.20E+09			0.00E+00	12000000	Donor
0	D-R	2	t1	-6	19	9.50E+08			0.00E+00	9500000	Donor
0	D-R	3	t1	-6	19	9.50E+08			0.00E+00	9500000	Donor
0	D-R	1	t2	-6	30	1.50E+09			0.00E+00	15000000	Donor
0	D-R	2	t2	-6	26	1.30E+09			0.00E+00	13000000	Donor
0	D-R	3	t2	-6	27	1.35E+09			0.00E+00	13500000	Donor
0	D-R	1	t1			0.00E+00	-6	32	1.60E+09	16000000	Recipient
0	D-R	2	t1			0.00E+00	-6	33	1.65E+09	16500000	Recipient
0	D-R	3	t1			0.00E+00	-6	20	1.00E+09	10000000	Recipient
0	D-R	1	t2			0.00E+00	-6	23	1.15E+09	11500000	Recipient
0	D-R	2	t2			0.00E+00	-6	26	1.30E+09	13000000	Recipient
0	D-R	3	t2			0.00E+00	-6	18	9.00E+08	9000000	Recipient
0	D-R-P	1	t1	-6	24	1.20E+09			0.00E+00	12000000	Donor
0	D-R-P	2	t1	-6	19	9.50E+08			0.00E+00	9500000	Donor
0	D-R-P	3	t1	-6	19	9.50E+08			0.00E+00	9500000	Donor
0	D-R-P	1	t2	-6	30	1.50E+09			0.00E+00	15000000	Donor
0	D-R-P	2	t2	-6	26	1.30E+09			0.00E+00	13000000	Donor
0	D-R-P	3	t2	-6	27	1.35E+09			0.00E+00	13500000	Donor
0	D-R	1	t1			0.00E+00	-6	32	1.60E+09	16000000	Recipient
0	D-R	2	t1			0.00E+00	-6	33	1.65E+09	16500000	Recipient
0	D-R	3	t1			0.00E+00	-6	20	1.00E+09	10000000	Recipient
0	D-R-P	1	t2			0.00E+00	-6	23	1.15E+09	11500000	Recipient
0	D-R-P	2	t2			0.00E+00	-6	26	1.30E+09	13000000	Recipient
0	D-R-P	3	t2			0.00E+00	-6	18	9.00E+08	9000000	Recipient
0	D	1	t1	-6	24	1.20E+09			0.00E+00	12000000	Donor
0	D	2	t1	-6	19	9.50E+08			0.00E+00	9500000	Donor
0	D	3	t1	-6	19	9.50E+08			0.00E+00	9500000	Donor
0	D	1	t2	-6	30	1.50E+09			0.00E+00	15000000	Donor
0	D	2	t2	-6	26	1.30E+09			0.00E+00	13000000	Donor
0	D	3	t2	-6	27	1.35E+09			0.00E+00	13500000	Donor
0	D-P	1	t1	-6	24	1.20E+09			0.00E+00	12000000	Donor
0	D-P	2	t1	-6	19	9.50E+08			0.00E+00	9500000	Donor
0	D-P	3	t1	-6	19	9.50E+08			0.00E+00	9500000	Donor
0	D-P	1	t2	-6	30	1.50E+09			0.00E+00	15000000	Donor
0	D-P	2	t2	-6	26	1.30E+09			0.00E+00	13000000	Donor
0	D-P	3	t2	-6	27	1.35E+09			0.00E+00	13500000	Donor
0	M-R	1	t1	-6	20	1.00E+09			0.00E+00	10000000	Mutant
0	M-R	2	t1	-6	20	1.00E+09			0.00E+00	10000000	Mutant
0	M-R	3	t1	-6	43	2.15E+09			0.00E+00	21500000	Mutant
0	M-R	1	t2	-6	14	7.00E+08			0.00E+00	7000000	Mutant
0	M-R	2	t2	-6	25	1.25E+09			0.00E+00	12500000	Mutant
0	M-R	3	t2	-6	50	2.50E+09			0.00E+00	25000000	Mutant
0	M-R	1	t1			0.00E+00	-6	32	1.60E+09	16000000	Recipient
0	M-R	2	t1			0.00E+00	-6	33	1.65E+09	16500000	Recipient
0	M-R	3	t1			0.00E+00	-6	20	1.00E+09	10000000	Recipient
0	M-R	1	t2			0.00E+00	-6	23	1.15E+09	11500000	Recipient
0	M-R	2	t2			0.00E+00	-6	26	1.30E+09	13000000	Recipient
0	M-R	3	t2			0.00E+00	-6	18	9.00E+08	9000000	Recipient
0	M-R-P	1	t1	-6	20	1.00E+09			0.00E+00	10000000	Mutant
0	M-R-P	2	t1	-6	20	1.00E+09			0.00E+00	10000000	Mutant
0	M-R-P	3	t1	-6	43	2.15E+09			0.00E+00	21500000	Mutant
0	M-R-P	1	t2	-6	14	7.00E+08			0.00E+00	7000000	Mutant
0	M-R-P	2	t2	-6	25	1.25E+09			0.00E+00	12500000	Mutant
0	M-R-P	3	t2	-6	50	2.50E+09			0.00E+00	25000000	Mutant
0	M-R-P	1	t1			0.00E+00	-6	32	1.60E+09	16000000	Recipient
0	M-R-P	2	t1			0.00E+00	-6	33	1.65E+09	16500000	Recipient
0	M-R-P	3	t1			0.00E+00	-6	20	1.00E+09	10000000	Recipient
0	M-R-P	1	t2			0.00E+00	-6	23	1.15E+09	11500000	Recipient
0	M-R-P	2	t2			0.00E+00	-6	26	1.30E+09	13000000	Recipient
0	M-R-P	3	t2			0.00E+00	-6	18	9.00E+08	9000000	Recipient
0	M-P	1	t1	-6	20	1.00E+09			0.00E+00	10000000	Mutant
0	M-P	2	t1	-6	20	1.00E+09			0.00E+00	10000000	Mutant
0	M-P	3	t1	-6	43	2.15E+09			0.00E+00	21500000	Mutant
0	M-P	1	t2	-6	14	7.00E+08			0.00E+00	7000000	Mutant
0	M-P	2	t2	-6	25	1.25E+09			0.00E+00	12500000	Mutant
0	M-P	3	t2	-6	50	2.50E+09			0.00E+00	25000000	Mutant
0	M	1	t1	-6	20	1.00E+09			0.00E+00	10000000	Mutant
0	M	2	t1	-6	20	1.00E+09			0.00E+00	10000000	Mutant
0	M	3	t1	-6	43	2.15E+09			0.00E+00	21500000	Mutant
0	M	1	t2	-6	14	7.00E+08			0.00E+00	7000000	Mutant
0	M	2	t2	-6	25	1.25E+09			0.00E+00	12500000	Mutant
0	M	3	t2	-6	50	2.50E+09			0.00E+00	25000000	Mutant
1	D-R	1	t1	-6	12		-6	5		6.00E+08	Donor
1	D-R	1	t2	-6	11		-6	11		5.50E+08	Donor
1	D-R	1	t1	-6	12	6.00E+08	-6	5	2.50E+08	2.50E+08	Recipient
1	D-R	1	t2	-6	11	5.50E+08	-6	11	5.50E+08	5.50E+08	Recipient
1	D-R	2	t1	-6	18		-6	6		9.00E+08	Donor
1	D-R	2	t2	-6	13		-6	5		6.50E+08	Donor
1	D-R	2	t1	-6	18	9.00E+08	-6	6	3.00E+08	3.00E+08	Recipient
1	D-R	2	t2	-6	13	6.50E+08	-6	5	2.50E+08	2.50E+08	Recipient
1	D-R	3	t1	-6	21		-6	10		1.05E+09	Donor
1	D-R	3	t2	-6	16		-6	6		8.00E+08	Donor
1	D-R	3	t1	-6	21	1.05E+09	-6	10	5.00E+08	5.00E+08	Recipient
1	D-R	3	t2	-6	16	8.00E+08	-6	6	3.00E+08	3.00E+08	Recipient
1	D-R-P	1	t1	-3	5		-6	34		2.50E+05	Donor
1	D-R-P	1	t2	-3	4		-6	23		2.00E+05	Donor
1	D-R-P	1	t1	-3	5	2.50E+05	-6	34	1.70E+09	1.70E+09	Recipient
1	D-R-P	1	t2	-3	4	2.00E+05	-6	23	1.15E+09	1.15E+09	Recipient
1	D-R-P	2	t1	-3	2		-6	28		1.00E+05	Donor
1	D-R-P	2	t2	-3	4		-6	29		2.00E+05	Donor
1	D-R-P	2	t1	-3	2	1.00E+05	-6	28	1.40E+09	1.40E+09	Recipient
1	D-R-P	2	t2	-3	4	2.00E+05	-6	29	1.45E+09	1.45E+09	Recipient
1	D-R-P	3	t1	-3	5		-6	21		2.50E+05	Donor
1	D-R-P	3	t2	-3	7		-6	20		3.50E+05	Donor
1	D-R-P	3	t1	-3	5	2.50E+05	-6	21	1.05E+09	1.05E+09	Recipient
1	D-R-P	3	t2	-3	7	3.50E+05	-6	20	1.00E+09	1.00E+09	Recipient
0.5	D-P	1	t1	-2	25		-2	22		1.25E+05	Donor
0.5	D-P	1	t2	-2	18		-2	35		9.00E+04	Donor
0.5	D-P	1	t1	-2	15		-2	15		7.50E+04	Curated
0.5	D-P	1	t2	-2	18		-2	22		1.10E+05	Curated
0.5	D-P	2	t1	-2	29		-2	27		1.45E+05	Donor
0.5	D-P	2	t2	-2	11		-2	23		5.50E+04	Donor
0.5	D-P	2	t1	-2	15		-2	7		1.35E+05	Curated
0.5	D-P	2	t2	-2	11		-2	13		1.15E+05	Curated
0.5	D-P	3	t1	-2	15		-2	22		7.50E+04	Donor
0.5	D-P	3	t2	-2	26		-2	10		1.30E+05	Donor
0.5	D-P	3	t1	-2	15		-2	10		1.10E+05	Curated
0.5	D-P	3	t2	-2	16		-2	12		5.00E+04	Curated
1	D-P	1	t1	-6	15		-6	15		7.50E+08	Donor
1	D-P	1	t2	-6	18		-6	22		9.00E+08	Donor
1	D-P	1	t1	-6	15	7.50E+08	-6	15	7.50E+08	7.50E+08	Curated
1	D-P	1	t2	-6	18	9.00E+08	-6	22	1.10E+09	1.10E+09	Curated
1	D-P	2	t1	-6	15		-6	7		7.50E+08	Donor
1	D-P	2	t2	-6	11		-6	13		5.50E+08	Donor
1	D-P	2	t1	-6	15	7.50E+08	-6	7	3.50E+08	3.50E+08	Curated
1	D-P	2	t2	-6	11	5.50E+08	-6	13	6.50E+08	6.50E+08	Curated
1	D-P	3	t1	-6	15		-6	10		7.50E+08	Donor
1	D-P	3	t2	-6	16		-6	12		8.00E+08	Donor
1	D-P	3	t1	-6	15	7.50E+08	-6	10	5.00E+08	5.00E+08	Curated
1	D-P	3	t2	-6	16	8.00E+08	-6	12	6.00E+08	6.00E+08	Curated
1	D	1	t1	-6	35					1.75E+09	Donor
1	D	1	t2	-6	42					2.10E+09	Donor
1	D	1	t1	-6	35	1.75E+09			0.00E+00	0.00E+00	Recipient
1	D	1	t2	-6	42	2.10E+09			0.00E+00	0.00E+00	Recipient
1	D	2	t1	-6	45					2.25E+09	Donor
1	D	2	t2	-6	31					1.55E+09	Donor
1	D	2	t1	-6	45	2.25E+09			0.00E+00	0.00E+00	Recipient
1	D	2	t2	-6	31	1.55E+09			0.00E+00	0.00E+00	Recipient
1	D	3	t2	-6	37					1.85E+09	Donor
1	D	3	t2	-6	54					2.70E+09	Donor
1	D	3	t2	-6	37	1.85E+09			0.00E+00	0.00E+00	Recipient
1	D	3	t2	-6	54	2.70E+09			0.00E+00	0.00E+00	Recipient
1	M-R	1	t1	-6	18		-6	13		9.00E+08	Mutant
1	M-R	1	t2	-6	24		-6	18		1.20E+09	Mutant
1	M-R	1	t1	-6	18	9.00E+08	-6	13	6.50E+08	6.50E+08	Recipient
1	M-R	1	t2	-6	24	1.20E+09	-6	18	9.00E+08	9.00E+08	Recipient
1	M-R	2	t1	-6	12		-6	2		6.00E+08	Mutant
1	M-R	2	t2	-6	13		-6	5		6.50E+08	Mutant
1	M-R	2	t1	-6	12	6.00E+08	-6	2	1.00E+08	1.00E+08	Recipient
1	M-R	2	t2	-6	13	6.50E+08	-6	5	2.50E+08	2.50E+08	Recipient
1	M-R	3	t1	-6	13		-6	9		6.50E+08	Mutant
1	M-R	3	t2	-6	8		-6	3		4.00E+08	Mutant
1	M-R	3	t1	-6	13	6.50E+08	-6	9	4.50E+08	4.50E+08	Recipient
1	M-R	3	t2	-6	8	4.00E+08	-6	3	1.50E+08	1.50E+08	Recipient
1	M-R-P	1	t1	-6	13		-6	7		6.50E+08	Mutant
1	M-R-P	1	t2	-6	15		-6	10		7.50E+08	Mutant
1	M-R-P	1	t1	-6	13	6.50E+08	-6	7	3.50E+08	3.50E+08	Recipient
1	M-R-P	1	t2	-6	15	7.50E+08	-6	10	5.00E+08	5.00E+08	Recipient
1	M-R-P	2	t1	-6	17		-6	3		8.50E+08	Mutant
1	M-R-P	2	t2	-6	10		-6	5		5.00E+08	Mutant
1	M-R-P	2	t1	-6	17	8.50E+08	-6	3	1.50E+08	1.50E+08	Recipient
1	M-R-P	2	t2	-6	10	5.00E+08	-6	5	2.50E+08	2.50E+08	Recipient
1	M-R-P	3	t1	-6	26		-6	4		1.30E+09	Mutant
1	M-R-P	3	t2	-6	12		-6	4		6.00E+08	Mutant
1	M-R-P	3	t1	-6	26	1.30E+09	-6	4	2.00E+08	2.00E+08	Recipient
1	M-R-P	3	t2	-6	12	6.00E+08	-6	4	2.00E+08	2.00E+08	Recipient
1	M-P	1	t1	-6	25		-1	0		1.25E+09	Mutant
1	M-P	1	t2	-6	24		-1	0		1.20E+09	Mutant
1	M-P	1	t1	-6	25	1.25E+09	-1	0	0.00E+00	0.00E+00	Recipient
1	M-P	1	t2	-6	24	1.20E+09	-1	0	0.00E+00	0.00E+00	Recipient
1	M-P	2	t1	-6	22		-1	0		1.10E+09	Mutant
1	M-P	2	t2	-6	25		-1	0		1.25E+09	Mutant
1	M-P	2	t1	-6	22	1.10E+09	-1	0	0.00E+00	0.00E+00	Recipient
1	M-P	2	t2	-6	25	1.25E+09	-1	0	0.00E+00	0.00E+00	Recipient
1	M-P	3	t1	-6	37		-1	0		1.85E+09	Mutant
1	M-P	3	t2	-6	30		-6	1		1.50E+09	Mutant
1	M-P	3	t1	-6	37	1.85E+09	-1	0	0.00E+00	0.00E+00	Recipient
1	M-P	3	t2	-6	30	1.50E+09	-6	1	0.00E+00	0.00E+00	Recipient
1	M	1	t1	-6	27		-1	0		1.35E+09	Mutant
1	M	1	t2	-6	22		-1	0		1.10E+09	Mutant
1	M	1	t1	-6	25	1.25E+09	-1	0	0.00E+00	0.00E+00	Recipient
1	M	1	t2	-6	24	1.20E+09	-1	0	0.00E+00	0.00E+00	Recipient
1	M	2	t1	-6	29		-1	0		1.45E+09	Mutant
1	M	2	t2	-6	25		-1	0		1.25E+09	Mutant
1	M	2	t1	-6	22	1.10E+09	-1	0	0.00E+00	0.00E+00	Recipient
1	M	2	t2	-6	25	1.25E+09	-1	0	0.00E+00	0.00E+00	Recipient
1	M	3	t1	-6	26		-1	0		1.30E+09	Mutant
1	M	3	t2	-6	37		-6	1		1.85E+09	Mutant
1	M	3	t1	-6	37	1.85E+09	-1	0	0.00E+00	0.00E+00	Recipient
1	M	3	t2	-6	30	1.50E+09	-6	1	0.00E+00	0.00E+00	Recipient
2	D-R	1	t1	-6	25		-6	15		1.25E+09	Donor
2	D-R	1	t2	-6	18		-6	12		9.00E+08	Donor
2	D-R	1	t1	-6	25	1.25E+09	-6	15	7.50E+08	7.50E+08	Recipient
2	D-R	1	t2	-6	18	9.00E+08	-6	12	6.00E+08	6.00E+08	Recipient
2	D-R	2	t1	-6	37		-6	9		1.85E+09	Donor
2	D-R	2	t2	-6	41		-6	6		2.05E+09	Donor
2	D-R	2	t1	-6	37	1.85E+09	-6	9	4.50E+08	4.50E+08	Recipient
2	D-R	2	t2	-6	41	2.05E+09	-6	6	3.00E+08	3.00E+08	Recipient
2	D-R	3	t1	-6	26		-6	8		1.30E+09	Donor
2	D-R	3	t2	-6	30		-6	5		1.50E+09	Donor
2	D-R	3	t1	-6	26	1.30E+09	-6	8	4.00E+08	4.00E+08	Recipient
2	D-R	3	t2	-6	30	1.50E+09	-6	5	2.50E+08	2.50E+08	Recipient
2	D-R-P	1	t1	-4	7		-6	27		3.50E+06	Donor
2	D-R-P	1	t2	-4	13		-6	26		6.50E+06	Donor
2	D-R-P	1	t1	-4	7	3.50E+06	-6	27	1.35E+09	1.35E+09	Recipient
2	D-R-P	1	t2	-4	13	6.50E+06	-6	26	1.30E+09	1.30E+09	Recipient
2	D-R-P	2	t1	-4	24		-6	43		1.20E+07	Donor
2	D-R-P	2	t2	-4	28		-6	35		1.40E+07	Donor
2	D-R-P	2	t1	-4	24	1.20E+07	-6	43	2.15E+09	2.15E+09	Recipient
2	D-R-P	2	t2	-4	28	1.40E+07	-6	35	1.75E+09	1.75E+09	Recipient
2	D-R-P	3	t1	-4	16		-6	31		8.00E+06	Donor
2	D-R-P	3	t2	-4	16		-6	32		8.00E+06	Donor
2	D-R-P	3	t1	-4	16	8.00E+06	-6	31	1.55E+09	1.55E+09	Recipient
2	D-R-P	3	t2	-4	16	8.00E+06	-6	32	1.60E+09	1.60E+09	Recipient
2	D-P	1	t1	-6	6		-6	34		3.00E+08	Donor
2	D-P	1	t2	-6	9		-6	41		4.50E+08	Donor
2	D-P	1	t1	-6	6	3.00E+08	-6	34	1.70E+09	1.70E+09	Curated
2	D-P	1	t2	-6	9	4.50E+08	-6	41	2.05E+09	2.05E+09	Curated
2	D-P	2	t1	-6	15		-6	23		7.50E+08	Donor
2	D-P	2	t2	-6	18		-6	22		9.00E+08	Donor
2	D-P	2	t1	-6	15	7.50E+08	-6	23	1.15E+09	1.15E+09	Curated
2	D-P	2	t2	-6	18	9.00E+08	-6	22	1.10E+09	1.10E+09	Curated
2	D-P	3	t1	-6	18		-6	28		9.00E+08	Donor
2	D-P	3	t2	-6	25		-6	28		1.25E+09	Donor
2	D-P	3	t1	-6	18	9.00E+08	-6	28	1.40E+09	1.40E+09	Curated
2	D-P	3	t2	-6	25	1.25E+09	-6	28	1.40E+09	1.40E+09	Curated
2	D	1	t1	-6	18					9.00E+08	Donor
2	D	1	t2	-6	45					2.25E+09	Donor
2	D	1	t1	-6	18	9.00E+08			0.00E+00	0.00E+00	Recipient
2	D	1	t2	-6	45	2.25E+09			0.00E+00	0.00E+00	Recipient
2	D	2	t1	-6	35					1.75E+09	Donor
2	D	2	t2	-6	23					1.15E+09	Donor
2	D	2	t1	-6	35	1.75E+09			0.00E+00	0.00E+00	Recipient
2	D	2	t2	-6	23	1.15E+09			0.00E+00	0.00E+00	Recipient
2	D	3	t1	-6	43					2.15E+09	Donor
2	D	3	t2	-6	37					1.85E+09	Donor
2	D	3	t1	-6	43	2.15E+09			0.00E+00	0.00E+00	Recipient
2	D	3	t2	-6	37	1.85E+09			0.00E+00	0.00E+00	Recipient
2	M-R	1	t1	-6	26		-6	7		1.30E+09	Mutant
2	M-R	1	t2	-6	30		-6	8		1.50E+09	Mutant
2	M-R	1	t1	-6	26	1.30E+09	-6	7	3.50E+08	3.50E+08	Recipient
2	M-R	1	t2	-6	30	1.50E+09	-6	8	4.00E+08	4.00E+08	Recipient
2	M-R	2	t1	-6	29		-6	4		1.45E+09	Mutant
2	M-R	2	t2	-6	36		-6	2		1.80E+09	Mutant
2	M-R	2	t1	-6	29	1.45E+09	-6	4	2.00E+08	2.00E+08	Recipient
2	M-R	2	t2	-6	36	1.80E+09	-6	2	1.00E+08	1.00E+08	Recipient
2	M-R	3	t1	-6	31		-6	2		1.55E+09	Mutant
2	M-R	3	t2	-6	42		-6	5		2.10E+09	Mutant
2	M-R	3	t1	-6	31	1.55E+09	-6	2	1.00E+08	1.00E+08	Recipient
2	M-R	3	t2	-6	42	2.10E+09	-6	5	2.50E+08	2.50E+08	Recipient
2	M-R-P	1	t1	-6	27		-6	3		1.35E+09	Mutant
2	M-R-P	1	t2	-6	17		-6	9		8.50E+08	Mutant
2	M-R-P	1	t1	-6	27	1.35E+09	-6	3	1.50E+08	1.50E+08	Recipient
2	M-R-P	1	t2	-6	17	8.50E+08	-6	9	4.50E+08	4.50E+08	Recipient
2	M-R-P	2	t1	-6	29		-6	7		1.45E+09	Mutant
2	M-R-P	2	t2	-6	29		-6	2		1.45E+09	Mutant
2	M-R-P	2	t1	-6	29	1.45E+09	-6	7	3.50E+08	3.50E+08	Recipient
2	M-R-P	2	t2	-6	29	1.45E+09	-6	2	1.00E+08	1.00E+08	Recipient
2	M-R-P	3	t1	-6	32		-6	2		1.60E+09	Mutant
2	M-R-P	3	t2	-6	28		-6	0		1.40E+09	Mutant
2	M-R-P	3	t1	-6	32	1.60E+09	-6	2	1.00E+08	1.00E+08	Recipient
2	M-R-P	3	t2	-6	28	1.40E+09	-6	2	1.00E+08	1.00E+08	Recipient
2	M-P	1	t1	-6	38		-6	0		1.90E+09	Mutant
2	M-P	1	t2	-6	35		-6	0		1.75E+09	Mutant
2	M-P	1	t1	-6	38	1.90E+09	-6	0	0.00E+00	0.00E+00	Recipient
2	M-P	1	t2	-6	35	1.75E+09	-6	0	0.00E+00	0.00E+00	Recipient
2	M-P	2	t1	-6	32		-6	0		1.60E+09	Mutant
2	M-P	2	t2	-6	33		-6	0		1.65E+09	Mutant
2	M-P	2	t1	-6	32	1.60E+09	-6	0	0.00E+00	0.00E+00	Recipient
2	M-P	2	t2	-6	33	1.65E+09	-6	0	0.00E+00	0.00E+00	Recipient
2	M-P	3	t1	-6	40		-6	0		2.00E+09	Mutant
2	M-P	3	t2	-6	38		-6	0		1.90E+09	Mutant
2	M-P	3	t1	-6	40	2.00E+09	-6	0	0.00E+00	0.00E+00	Recipient
2	M-P	3	t2	-6	38	1.90E+09	-6	0	0.00E+00	0.00E+00	Recipient
2	M	1	t1	-6	33		-6	0		1.65E+09	Mutant
2	M	1	t2	-6	25		-6	0		1.25E+09	Mutant
2	M	1	t1	-6	30	1.50E+09	-6	0	0.00E+00	0.00E+00	Recipient
2	M	1	t2	-6	33	1.65E+09	-6	0	0.00E+00	0.00E+00	Recipient
2	M	2	t1	-6	32		-6	0		1.60E+09	Mutant
2	M	2	t2	-6	23		-6	0		1.15E+09	Mutant
2	M	2	t1	-6	32	1.60E+09	-6	0	0.00E+00	0.00E+00	Recipient
2	M	2	t2	-6	39	1.95E+09	-6	0	0.00E+00	0.00E+00	Recipient
2	M	3	t1	-6	24		-6	0		1.20E+09	Mutant
2	M	3	t2	-6	31		-6	0		1.55E+09	Mutant
2	M	3	t1	-6	40	2.00E+09	-6	0	0.00E+00	0.00E+00	Recipient
2	M	3	t2	-6	28	1.40E+09	-6	0	0.00E+00	0.00E+00	Recipient
3	D-R	1	t1	-6	12		-6	34		6.00E+08	Donor
3	D-R	1	t2	-6	17		-6	33		8.50E+08	Donor
3	D-R	1	t1	-6	12	6.00E+08	-6	34	1.70E+09	1.70E+09	Recipient
3	D-R	1	t2	-6	17	8.50E+08	-6	33	1.65E+09	1.65E+09	Recipient
3	D-R	2	t1	-6	50		-6	3		2.50E+09	Donor
3	D-R	2	t2	-6	51		-6	6		2.55E+09	Donor
3	D-R	2	t1	-6	50	2.50E+09	-6	3	1.50E+08	1.50E+08	Recipient
3	D-R	2	t2	-6	51	2.55E+09	-6	6	3.00E+08	3.00E+08	Recipient
3	D-R	3	t1	-6	46		-6	9		2.30E+09	Donor
3	D-R	3	t2	-6	56		-6	7		2.80E+09	Donor
3	D-R	3	t1	-6	46	2.30E+09	-6	9	4.50E+08	4.50E+08	Recipient
3	D-R	3	t2	-6	56	2.80E+09	-6	7	3.50E+08	3.50E+08	Recipient
3	D-R-P	1	t1	-5	3		-6	51		1.50E+07	Donor
3	D-R-P	1	t2	-5	4		-6	48		2.00E+07	Donor
3	D-R-P	1	t1	-5	3	1.50E+07	-6	51	2.55E+09	2.55E+09	Recipient
3	D-R-P	1	t2	-5	4	2.00E+07	-6	48	2.40E+09	2.40E+09	Recipient
3	D-R-P	2	t1	-5	18		-6	43		9.00E+07	Donor
3	D-R-P	2	t2	-5	18		-6	40		9.00E+07	Donor
3	D-R-P	2	t1	-5	18	9.00E+07	-6	43	2.15E+09	2.15E+09	Recipient
3	D-R-P	2	t2	-5	18	9.00E+07	-6	40	2.00E+09	2.00E+09	Recipient
3	D-R-P	3	t1	-5	27		-6	54		1.35E+08	Donor
3	D-R-P	3	t2	-5	19		-6	41		9.50E+07	Donor
3	D-R-P	3	t1	-5	27	1.35E+08	-6	54	2.70E+09	2.70E+09	Recipient
3	D-R-P	3	t2	-5	19	9.50E+07	-6	41	2.05E+09	2.05E+09	Recipient
3	D-P	1	t1	-6	9		-6	44		4.50E+08	Donor
3	D-P	1	t2	-6	10		-6	40		5.00E+08	Donor
3	D-P	1	t1	-6	9	4.50E+08	-6	44	2.20E+09	2.20E+09	Curated
3	D-P	1	t2	-6	10	5.00E+08	-6	40	2.00E+09	2.00E+09	Curated
3	D-P	2	t1	-6	16		-6	30		8.00E+08	Donor
3	D-P	2	t2	-6	12		-6	24		6.00E+08	Donor
3	D-P	2	t1	-6	16	8.00E+08	-6	30	1.50E+09	1.50E+09	Curated
3	D-P	2	t2	-6	12	6.00E+08	-6	24	1.20E+09	1.20E+09	Curated
3	D-P	3	t1	-6	26		-6	40		1.30E+09	Donor
3	D-P	3	t2	-6	20		-6	30		1.00E+09	Donor
3	D-P	3	t1	-6	26	1.30E+09	-6	40	2.00E+09	2.00E+09	Curated
3	D-P	3	t2	-6	20	1.00E+09	-6	30	1.50E+09	1.50E+09	Curated
3	D	1	t1	-6	20					1.00E+09	Donor
3	D	1	t1	-6	41					2.05E+09	Donor
3	D	1	t1	-6	20	1.00E+09			0.00E+00	0.00E+00	Recipient
3	D	1	t1	-6	41	2.05E+09			0.00E+00	0.00E+00	Recipient
3	D	2	t1	-6	35					1.75E+09	Donor
3	D	2	t2	-6	16					8.00E+08	Donor
3	D	2	t1	-6	35	1.75E+09			0.00E+00	0.00E+00	Recipient
3	D	2	t2	-6	16	8.00E+08			0.00E+00	0.00E+00	Recipient
3	D	3	t2	-6	37					1.85E+09	Donor
3	D	3	t2	-6	36					1.80E+09	Donor
3	D	3	t2	-6	37	1.85E+09			0.00E+00	0.00E+00	Recipient
3	D	3	t2	-6	36	1.80E+09			0.00E+00	0.00E+00	Recipient
3	M-R	1	t1	-6	55		-6	13		2.75E+09	Mutant
3	M-R	1	t2	-6	45		-6	8		2.25E+09	Mutant
3	M-R	1	t1	-6	55	2.75E+09	-6	13	6.50E+08	6.50E+08	Recipient
3	M-R	1	t2	-6	45	2.25E+09	-6	8	4.00E+08	4.00E+08	Recipient
3	M-R	2	t1	-6	50		-6	2		2.50E+09	Mutant
3	M-R	2	t2	-6	55		-6	2		2.75E+09	Mutant
3	M-R	2	t1	-6	50	2.50E+09	-6	2	1.00E+08	1.00E+08	Recipient
3	M-R	2	t2	-6	55	2.75E+09	-6	2	1.00E+08	1.00E+08	Recipient
3	M-R	3	t1	-6	48		-6	2		2.40E+09	Mutant
3	M-R	3	t2	-6	40		-6	4		2.00E+09	Mutant
3	M-R	3	t1	-6	48	2.40E+09	-6	2	1.00E+08	1.00E+08	Recipient
3	M-R	3	t2	-6	40	2.00E+09	-6	4	2.00E+08	2.00E+08	Recipient
3	M-R-P	1	t1	-6	51		-6	3		2.55E+09	Mutant
3	M-R-P	1	t2	-6	33		-5	10		1.65E+09	Mutant
3	M-R-P	1	t1	-6	51	2.55E+09	-6	13	6.50E+08	6.50E+08	Recipient
3	M-R-P	1	t2	-6	33	1.65E+09	-6	10	5.00E+08	5.00E+08	Recipient
3	M-R-P	2	t1	-6	40		-6	1		2.00E+09	Mutant
3	M-R-P	2	t2	-6	30		-5	11		1.50E+09	Mutant
3	M-R-P	2	t1	-6	40	2.00E+09	-6	6	3.00E+08	3.00E+08	Recipient
3	M-R-P	2	t2	-6	30	1.50E+09	-6	1	5.00E+07	5.00E+07	Recipient
3	M-R-P	3	t1	-6	41		-6	1		2.05E+09	Mutant
3	M-R-P	3	t2	-6	30		-6	7		1.50E+09	Mutant
3	M-R-P	3	t1	-6	41	2.05E+09	-6	11	5.50E+08	5.50E+08	Recipient
3	M-R-P	3	t2	-6	30	1.50E+09	-6	7	3.50E+08	3.50E+08	Recipient
3	M-P	1	t1	-6	46		-6	0		2.30E+09	Mutant
3	M-P	1	t2	-6	48		-6	0		2.40E+09	Mutant
3	M-P	1	t1	-6	46	2.30E+09	-6	0	0.00E+00	0.00E+00	Recipient
3	M-P	1	t2	-6	48	2.40E+09	-6	0	0.00E+00	0.00E+00	Recipient
3	M-P	2	t1	-6	38		-6	0		1.90E+09	Mutant
3	M-P	2	t2	-6	50		-6	0		2.50E+09	Mutant
3	M-P	2	t1	-6	38	1.90E+09	-6	0	0.00E+00	0.00E+00	Recipient
3	M-P	2	t2	-6	50	2.50E+09	-6	0	0.00E+00	0.00E+00	Recipient
3	M-P	3	t1	-6	43		-6	0		2.15E+09	Mutant
3	M-P	3	t2	-6	42		-6	0		2.10E+09	Mutant
3	M-P	3	t1	-6	43	2.15E+09	-6	0	0.00E+00	0.00E+00	Recipient
3	M-P	3	t2	-6	42	2.10E+09	-6	0	0.00E+00	0.00E+00	Recipient
3	M	1	t1	-6	34		-6	0		1.70E+09	Mutant
3	M	1	t2	-6	46		-6	0		2.30E+09	Mutant
3	M	1	t1	-6	46	2.30E+09	-6	0	0.00E+00	0.00E+00	Recipient
3	M	1	t2	-6	48	2.40E+09	-6	0	0.00E+00	0.00E+00	Recipient
3	M	2	t1	-6	28		-6	0		1.40E+09	Mutant
3	M	2	t2	-6	35		-6	0		1.75E+09	Mutant
3	M	2	t1	-6	38	1.90E+09	-6	0	0.00E+00	0.00E+00	Recipient
3	M	2	t2	-6	50	2.50E+09	-6	0	0.00E+00	0.00E+00	Recipient
3	M	3	t1	-6	45		-6	0		2.25E+09	Mutant
3	M	3	t2	-6	32		-6	0		1.60E+09	Mutant
3	M	3	t1	-6	43	2.15E+09	-6	0	0.00E+00	0.00E+00	Recipient
3	M	3	t2	-6	42	2.10E+09	-6	0	0.00E+00	0.00E+00	Recipient

## Sheet: Phage_resistance
Day	Clone	Immigration_level	Population	Treatment	Susceptibility
3	d_A6_1	No-Immigration	Donor	PRD1	Resistant
3	d_A6_2	No-Immigration	Donor	PRD1	Resistant
3	d_A6_3	No-Immigration	Donor	PRD1	Resistant
3	d_A6_4	No-Immigration	Donor	PRD1	Resistant
3	d_A6_5	No-Immigration	Donor	PRD1	Resistant
3	d_A6_6	No-Immigration	Donor	PRD1	Resistant
3	d_A6_7	No-Immigration	Donor	PRD1	Resistant
3	d_A6_8	No-Immigration	Donor	PRD1	Resistant
3	d_A6_9	No-Immigration	Donor	PRD1	Resistant
3	d_A6_10	No-Immigration	Donor	PRD1	Resistant
3	d_A7_1	No-Immigration	Donor	PRD1	Resistant
3	d_A7_2	No-Immigration	Donor	PRD1	Resistant
3	d_A7_3	No-Immigration	Donor	PRD1	Resistant
3	d_A7_4	No-Immigration	Donor	PRD1	Resistant
3	d_A7_5	No-Immigration	Donor	PRD1	Resistant
3	d_A7_6	No-Immigration	Donor	PRD1	Partial
3	d_A7_7	No-Immigration	Donor	PRD1	Resistant
3	d_A7_8	No-Immigration	Donor	PRD1	Resistant
3	d_A7_9	No-Immigration	Donor	PRD1	Resistant
3	d_A7_10	No-Immigration	Donor	PRD1	Resistant
3	d_A8_1	No-Immigration	Donor	PRD1	Resistant
3	d_A8_2	No-Immigration	Donor	PRD1	Resistant
3	d_A8_3	No-Immigration	Donor	PRD1	Resistant
3	d_A8_4	No-Immigration	Donor	PRD1	Resistant
3	d_A8_5	No-Immigration	Donor	PRD1	Resistant
3	d_A8_6	No-Immigration	Donor	PRD1	Resistant
3	d_A8_7	No-Immigration	Donor	PRD1	Resistant
3	d_A8_8	No-Immigration	Donor	PRD1	Resistant
3	d_A8_9	No-Immigration	Donor	PRD1	Resistant
3	d_A8_10	No-Immigration	Donor	PRD1	Resistant
3	tc_A6_1	No-Immigration	Transconjugant	PRD1	Partial
3	tc_A6_2	No-Immigration	Transconjugant	PRD1	Partial
3	tc_A6_3	No-Immigration	Transconjugant	PRD1	Susceptible
3	tc_A6_4	No-Immigration	Transconjugant	PRD1	Susceptible
3	tc_A6_5	No-Immigration	Transconjugant	PRD1	Partial
3	tc_A6_6	No-Immigration	Transconjugant	PRD1	Susceptible
3	tc_A6_7	No-Immigration	Transconjugant	PRD1	Partial
3	tc_A6_8	No-Immigration	Transconjugant	PRD1	Partial
3	tc_A6_9	No-Immigration	Transconjugant	PRD1	Partial
3	tc_A6_10	No-Immigration	Transconjugant	PRD1	Susceptible
3	tc_A7_1	No-Immigration	Transconjugant	PRD1	Partial
3	tc_A7_2	No-Immigration	Transconjugant	PRD1	Partial
3	tc_A7_3	No-Immigration	Transconjugant	PRD1	Susceptible
3	tc_A7_4	No-Immigration	Transconjugant	PRD1	Susceptible
3	tc_A7_5	No-Immigration	Transconjugant	PRD1	Susceptible
3	tc_A7_6	No-Immigration	Transconjugant	PRD1	Susceptible
3	tc_A7_7	No-Immigration	Transconjugant	PRD1	Susceptible
3	tc_A7_8	No-Immigration	Transconjugant	PRD1	Susceptible
3	tc_A7_9	No-Immigration	Transconjugant	PRD1	Resistant
3	tc_A7_10	No-Immigration	Transconjugant	PRD1	Partial
3	tc_A8_1	No-Immigration	Transconjugant	PRD1	Partial
3	tc_A8_2	No-Immigration	Transconjugant	PRD1	Partial
3	tc_A8_3	No-Immigration	Transconjugant	PRD1	Susceptible
3	tc_A8_4	No-Immigration	Transconjugant	PRD1	Resistant
3	tc_A8_5	No-Immigration	Transconjugant	PRD1	Susceptible
3	tc_A8_6	No-Immigration	Transconjugant	PRD1	Susceptible
3	tc_A8_7	No-Immigration	Transconjugant	PRD1	Resistant
3	tc_A8_8	No-Immigration	Transconjugant	PRD1	Susceptible
3	tc_A8_9	No-Immigration	Transconjugant	PRD1	Partial
3	tc_A8_10	No-Immigration	Transconjugant	PRD1	Partial
3	d_D6_1	Immigration	Donor	PRD1	Susceptible
3	d_D6_2	Immigration	Donor	PRD1	Susceptible
3	d_D6_3	Immigration	Donor	PRD1	Susceptible
3	d_D6_4	Immigration	Donor	PRD1	Resistant
3	d_D6_5	Immigration	Donor	PRD1	Resistant
3	d_D6_6	Immigration	Donor	PRD1	Resistant
3	d_D6_7	Immigration	Donor	PRD1	Susceptible
3	d_D6_8	Immigration	Donor	PRD1	Resistant
3	d_D6_9	Immigration	Donor	PRD1	Resistant
3	d_D6_10	Immigration	Donor	PRD1	Resistant
3	d_D7_1	Immigration	Donor	PRD1	Resistant
3	d_D7_2	Immigration	Donor	PRD1	Resistant
3	d_D7_3	Immigration	Donor	PRD1	Susceptible
3	d_D7_4	Immigration	Donor	PRD1	Resistant
3	d_D7_5	Immigration	Donor	PRD1	Resistant
3	d_D7_6	Immigration	Donor	PRD1	Resistant
3	d_D7_7	Immigration	Donor	PRD1	Resistant
3	d_D7_8	Immigration	Donor	PRD1	Resistant
3	d_D7_9	Immigration	Donor	PRD1	Susceptible
3	d_D7_10	Immigration	Donor	PRD1	Partial
3	d_D8_1	Immigration	Donor	PRD1	Susceptible
3	d_D8_2	Immigration	Donor	PRD1	Susceptible
3	d_D8_3	Immigration	Donor	PRD1	Resistant
3	d_D8_4	Immigration	Donor	PRD1	Resistant
3	d_D8_5	Immigration	Donor	PRD1	Resistant
3	d_D8_6	Immigration	Donor	PRD1	Resistant
3	d_D8_7	Immigration	Donor	PRD1	Resistant
3	d_D8_8	Immigration	Donor	PRD1	Resistant
3	d_D8_9	Immigration	Donor	PRD1	Susceptible
3	d_D8_10	Immigration	Donor	PRD1	Resistant
3	tc_D6_1	Immigration	Transconjugant	PRD1	Susceptible
3	tc_D6_2	Immigration	Transconjugant	PRD1	Susceptible
3	tc_D6_3	Immigration	Transconjugant	PRD1	Partial
3	tc_D6_4	Immigration	Transconjugant	PRD1	Partial
3	tc_D6_5	Immigration	Transconjugant	PRD1	Susceptible
3	tc_D6_6	Immigration	Transconjugant	PRD1	Susceptible
3	tc_D6_7	Immigration	Transconjugant	PRD1	Resistant
3	tc_D6_8	Immigration	Transconjugant	PRD1	Susceptible
3	tc_D6_9	Immigration	Transconjugant	PRD1	Susceptible
3	tc_D6_10	Immigration	Transconjugant	PRD1	Susceptible
3	tc_D7_1	Immigration	Transconjugant	PRD1	Susceptible
3	tc_D7_2	Immigration	Transconjugant	PRD1	Susceptible
3	tc_D7_3	Immigration	Transconjugant	PRD1	Susceptible
3	tc_D7_4	Immigration	Transconjugant	PRD1	Resistant
3	tc_D7_5	Immigration	Transconjugant	PRD1	Resistant
3	tc_D7_6	Immigration	Transconjugant	PRD1	Partial
3	tc_D7_7	Immigration	Transconjugant	PRD1	Susceptible
3	tc_D7_8	Immigration	Transconjugant	PRD1	Partial
3	tc_D7_9	Immigration	Transconjugant	PRD1	Partial
3	tc_D7_10	Immigration	Transconjugant	PRD1	Susceptible
3	tc_D8_1	Immigration	Transconjugant	PRD1	Susceptible
3	tc_D8_2	Immigration	Transconjugant	PRD1	Susceptible
3	tc_D8_3	Immigration	Transconjugant	PRD1	Susceptible
3	tc_D8_4	Immigration	Transconjugant	PRD1	Susceptible
3	tc_D8_5	Immigration	Transconjugant	PRD1	Susceptible
3	tc_D8_6	Immigration	Transconjugant	PRD1	Susceptible
3	tc_D8_7	Immigration	Transconjugant	PRD1	Susceptible
3	tc_D8_8	Immigration	Transconjugant	PRD1	Resistant
3	tc_D8_9	Immigration	Transconjugant	PRD1	Susceptible
3	tc_D8_10	Immigration	Transconjugant	PRD1	Partial
3	d_G6_1	Immigration_50%	Donor	PRD1	Susceptible
3	d_G6_2	Immigration_50%	Donor	PRD1	Susceptible
3	d_G7_1	Immigration_50%	Donor	PRD1	Susceptible
3	d_G7_2	Immigration_50%	Donor	PRD1	Susceptible
3	d_G8_1	Immigration_50%	Donor	PRD1	Susceptible
3	d_G8_2	Immigration_50%	Donor	PRD1	Susceptible
3	tc_G6_1	Immigration_50%	Transconjugant	PRD1	Susceptible
3	tc_G6_2	Immigration_50%	Transconjugant	PRD1	Susceptible
3	tc_G7_1	Immigration_50%	Transconjugant	PRD1	Susceptible
3	tc_G7_2	Immigration_50%	Transconjugant	PRD1	Susceptible
3	tc_G8_1	Immigration_50%	Transconjugant	PRD1	Susceptible
3	tc_G8_2	Immigration_50%	Transconjugant	PRD1	Susceptible
8	d_A6_1	No-Immigration	Donor	PRD1	Resistant
8	d_A6_2	No-Immigration	Donor	PRD1	Resistant
8	d_A6_3	No-Immigration	Donor	PRD1	Resistant
8	d_A6_4	No-Immigration	Donor	PRD1	Partial
8	d_A6_5	No-Immigration	Donor	PRD1	Susceptible
8	d_A6_6	No-Immigration	Donor	PRD1	Resistant
8	d_A6_7	No-Immigration	Donor	PRD1	Resistant
8	d_A6_8	No-Immigration	Donor	PRD1	Resistant
8	d_A6_9	No-Immigration	Donor	PRD1	Resistant
8	d_A6_10	No-Immigration	Donor	PRD1	Partial
8	d_A7_1	No-Immigration	Donor	PRD1	Resistant
8	d_A7_2	No-Immigration	Donor	PRD1	Partial
8	d_A7_3	No-Immigration	Donor	PRD1	Resistant
8	d_A7_4	No-Immigration	Donor	PRD1	Resistant
8	d_A7_5	No-Immigration	Donor	PRD1	Resistant
8	d_A7_6	No-Immigration	Donor	PRD1	Resistant
8	d_A7_7	No-Immigration	Donor	PRD1	Resistant
8	d_A7_8	No-Immigration	Donor	PRD1	Resistant
8	d_A7_9	No-Immigration	Donor	PRD1	Resistant
8	d_A7_10	No-Immigration	Donor	PRD1	Resistant
8	d_A8_1	No-Immigration	Donor	PRD1	Resistant
8	d_A8_2	No-Immigration	Donor	PRD1	Resistant
8	d_A8_3	No-Immigration	Donor	PRD1	Resistant
8	d_A8_4	No-Immigration	Donor	PRD1	Resistant
8	d_A8_5	No-Immigration	Donor	PRD1	Resistant
8	d_A8_6	No-Immigration	Donor	PRD1	Resistant
8	d_A8_7	No-Immigration	Donor	PRD1	Resistant
8	d_A8_8	No-Immigration	Donor	PRD1	Resistant
8	d_A8_9	No-Immigration	Donor	PRD1	Resistant
8	d_A8_10	No-Immigration	Donor	PRD1	Resistant
8	tc_A6_1	No-Immigration	Transconjugant	PRD1	Susceptible
8	tc_A6_2	No-Immigration	Transconjugant	PRD1	Susceptible
8	tc_A6_3	No-Immigration	Transconjugant	PRD1	Partial
8	tc_A6_4	No-Immigration	Transconjugant	PRD1	Susceptible
8	tc_A6_5	No-Immigration	Transconjugant	PRD1	Partial
8	tc_A6_6	No-Immigration	Transconjugant	PRD1	Partial
8	tc_A6_7	No-Immigration	Transconjugant	PRD1	Susceptible
8	tc_A6_8	No-Immigration	Transconjugant	PRD1	Partial
8	tc_A6_9	No-Immigration	Transconjugant	PRD1	Partial
8	tc_A6_10	No-Immigration	Transconjugant	PRD1	Partial
8	tc_A7_1	No-Immigration	Transconjugant	PRD1	Partial
8	tc_A7_2	No-Immigration	Transconjugant	PRD1	Partial
8	tc_A7_3	No-Immigration	Transconjugant	PRD1	Partial
8	tc_A7_4	No-Immigration	Transconjugant	PRD1	Susceptible
8	tc_A7_5	No-Immigration	Transconjugant	PRD1	Partial
8	tc_A7_6	No-Immigration	Transconjugant	PRD1	Partial
8	tc_A7_7	No-Immigration	Transconjugant	PRD1	Susceptible
8	tc_A7_8	No-Immigration	Transconjugant	PRD1	Susceptible
8	tc_A7_9	No-Immigration	Transconjugant	PRD1	Susceptible
8	tc_A7_10	No-Immigration	Transconjugant	PRD1	Partial
8	tc_A8_1	No-Immigration	Transconjugant	PRD1	Partial
8	tc_A8_2	No-Immigration	Transconjugant	PRD1	Partial
8	tc_A8_3	No-Immigration	Transconjugant	PRD1	Partial
8	tc_A8_4	No-Immigration	Transconjugant	PRD1	Partial
8	tc_A8_5	No-Immigration	Transconjugant	PRD1	Partial
8	tc_A8_6	No-Immigration	Transconjugant	PRD1	Partial
8	tc_A8_7	No-Immigration	Transconjugant	PRD1	Partial
8	tc_A8_8	No-Immigration	Transconjugant	PRD1	Susceptible
8	tc_A8_9	No-Immigration	Transconjugant	PRD1	Partial
8	tc_A8_10	No-Immigration	Transconjugant	PRD1	Partial
8	d_D6_1	Immigration	Donor	PRD1	Resistant
8	d_D6_2	Immigration	Donor	PRD1	Resistant
8	d_D6_3	Immigration	Donor	PRD1	Resistant
8	d_D6_4	Immigration	Donor	PRD1	Resistant
8	d_D6_5	Immigration	Donor	PRD1	Resistant
8	d_D6_6	Immigration	Donor	PRD1	Resistant
8	d_D6_7	Immigration	Donor	PRD1	Resistant
8	d_D6_8	Immigration	Donor	PRD1	Resistant
8	d_D6_9	Immigration	Donor	PRD1	Partial
8	d_D6_10	Immigration	Donor	PRD1	Resistant
8	d_D7_1	Immigration	Donor	PRD1	Susceptible
8	d_D7_2	Immigration	Donor	PRD1	Resistant
8	d_D7_3	Immigration	Donor	PRD1	Susceptible
8	d_D7_4	Immigration	Donor	PRD1	Partial
8	d_D7_5	Immigration	Donor	PRD1	Resistant
8	d_D7_6	Immigration	Donor	PRD1	Partial
8	d_D7_7	Immigration	Donor	PRD1	Susceptible
8	d_D7_8	Immigration	Donor	PRD1	Partial
8	d_D7_9	Immigration	Donor	PRD1	Resistant
8	d_D7_10	Immigration	Donor	PRD1	Resistant
8	d_D8_1	Immigration	Donor	PRD1	Resistant
8	d_D8_2	Immigration	Donor	PRD1	Susceptible
8	d_D8_3	Immigration	Donor	PRD1	Resistant
8	d_D8_4	Immigration	Donor	PRD1	Resistant
8	d_D8_5	Immigration	Donor	PRD1	Resistant
8	d_D8_6	Immigration	Donor	PRD1	Resistant
8	d_D8_7	Immigration	Donor	PRD1	Resistant
8	d_D8_8	Immigration	Donor	PRD1	Resistant
8	d_D8_9	Immigration	Donor	PRD1	Resistant
8	d_D8_10	Immigration	Donor	PRD1	Resistant
8	tc_D6_1	Immigration	Transconjugant	PRD1	Susceptible
8	tc_D6_2	Immigration	Transconjugant	PRD1	Partial
8	tc_D6_3	Immigration	Transconjugant	PRD1	Susceptible
8	tc_D6_4	Immigration	Transconjugant	PRD1	Susceptible
8	tc_D6_5	Immigration	Transconjugant	PRD1	Partial
8	tc_D6_6	Immigration	Transconjugant	PRD1	Partial
8	tc_D6_7	Immigration	Transconjugant	PRD1	Susceptible
8	tc_D6_8	Immigration	Transconjugant	PRD1	Partial
8	tc_D6_9	Immigration	Transconjugant	PRD1	Susceptible
8	tc_D6_10	Immigration	Transconjugant	PRD1	Susceptible
8	tc_D7_1	Immigration	Transconjugant	PRD1	Susceptible
8	tc_D7_2	Immigration	Transconjugant	PRD1	Susceptible
8	tc_D7_3	Immigration	Transconjugant	PRD1	Susceptible
8	tc_D7_4	Immigration	Transconjugant	PRD1	Susceptible
8	tc_D7_5	Immigration	Transconjugant	PRD1	Susceptible
8	tc_D7_6	Immigration	Transconjugant	PRD1	Partial
8	tc_D7_7	Immigration	Transconjugant	PRD1	Partial
8	tc_D7_8	Immigration	Transconjugant	PRD1	Susceptible
8	tc_D7_9	Immigration	Transconjugant	PRD1	Susceptible
8	tc_D7_10	Immigration	Transconjugant	PRD1	Susceptible
8	tc_D8_1	Immigration	Transconjugant	PRD1	Susceptible
8	tc_D8_2	Immigration	Transconjugant	PRD1	Susceptible
8	tc_D8_3	Immigration	Transconjugant	PRD1	Susceptible
8	tc_D8_4	Immigration	Transconjugant	PRD1	Susceptible
8	tc_D8_5	Immigration	Transconjugant	PRD1	Susceptible
8	tc_D8_6	Immigration	Transconjugant	PRD1	Susceptible
8	tc_D8_7	Immigration	Transconjugant	PRD1	Partial
8	tc_D8_8	Immigration	Transconjugant	PRD1	Susceptible
8	tc_D8_9	Immigration	Transconjugant	PRD1	Susceptible
8	tc_D8_10	Immigration	Transconjugant	PRD1	Susceptible
8	d_G6_1	Immigration_50%	Donor	PRD1	Susceptible
8	d_G6_2	Immigration_50%	Donor	PRD1	Susceptible
8	d_G7_1	Immigration_50%	Donor	PRD1	Susceptible
8	d_G7_2	Immigration_50%	Donor	PRD1	Susceptible
8	d_G8_1	Immigration_50%	Donor	PRD1	Susceptible
8	d_G8_2	Immigration_50%	Donor	PRD1	Susceptible
8	tc_G6_1	Immigration_50%	Transconjugant	PRD1	Susceptible
8	tc_G6_2	Immigration_50%	Transconjugant	PRD1	Susceptible
8	tc_G7_1	Immigration_50%	Transconjugant	PRD1	Susceptible
8	tc_G7_2	Immigration_50%	Transconjugant	PRD1	Susceptible
12	d_A6_1	No-Immigration	Donor	PRD1	Resistant
12	d_A6_2	No-Immigration	Donor	PRD1	Resistant
12	d_A6_3	No-Immigration	Donor	PRD1	Resistant
12	d_A6_4	No-Immigration	Donor	PRD1	Resistant
12	d_A6_5	No-Immigration	Donor	PRD1	Resistant
12	d_A6_6	No-Immigration	Donor	PRD1	Resistant
12	d_A6_7	No-Immigration	Donor	PRD1	Resistant
12	d_A6_8	No-Immigration	Donor	PRD1	Resistant
12	d_A6_9	No-Immigration	Donor	PRD1	Resistant
12	d_A6_10	No-Immigration	Donor	PRD1	Resistant
12	d_A7_1	No-Immigration	Donor	PRD1	Resistant
12	d_A7_2	No-Immigration	Donor	PRD1	Resistant
12	d_A7_3	No-Immigration	Donor	PRD1	Resistant
12	d_A7_4	No-Immigration	Donor	PRD1	Resistant
12	d_A7_5	No-Immigration	Donor	PRD1	Resistant
12	d_A7_6	No-Immigration	Donor	PRD1	Resistant
12	d_A7_7	No-Immigration	Donor	PRD1	Resistant
12	d_A7_8	No-Immigration	Donor	PRD1	Resistant
12	d_A7_9	No-Immigration	Donor	PRD1	Resistant
12	d_A7_10	No-Immigration	Donor	PRD1	Resistant
12	d_A8_1	No-Immigration	Donor	PRD1	Resistant
12	d_A8_2	No-Immigration	Donor	PRD1	Resistant
12	d_A8_3	No-Immigration	Donor	PRD1	Resistant
12	d_A8_4	No-Immigration	Donor	PRD1	Resistant
12	d_A8_5	No-Immigration	Donor	PRD1	Resistant
12	d_A8_6	No-Immigration	Donor	PRD1	Resistant
12	d_A8_7	No-Immigration	Donor	PRD1	Resistant
12	d_A8_8	No-Immigration	Donor	PRD1	Resistant
12	d_A8_9	No-Immigration	Donor	PRD1	Resistant
12	d_A8_10	No-Immigration	Donor	PRD1	Resistant
12	tc_A6_1	No-Immigration	Transconjugant	PRD1	Susceptible
12	tc_A6_2	No-Immigration	Transconjugant	PRD1	Susceptible
12	tc_A6_3	No-Immigration	Transconjugant	PRD1	Resistant
12	tc_A6_4	No-Immigration	Transconjugant	PRD1	Resistant
12	tc_A6_5	No-Immigration	Transconjugant	PRD1	Resistant
12	tc_A6_6	No-Immigration	Transconjugant	PRD1	Susceptible
12	tc_A6_7	No-Immigration	Transconjugant	PRD1	Susceptible
12	tc_A6_8	No-Immigration	Transconjugant	PRD1	Susceptible
12	tc_A6_9	No-Immigration	Transconjugant	PRD1	Susceptible
12	tc_A6_10	No-Immigration	Transconjugant	PRD1	Partial
12	tc_A7_1	No-Immigration	Transconjugant	PRD1	Susceptible
12	tc_A7_2	No-Immigration	Transconjugant	PRD1	Partial
12	tc_A7_3	No-Immigration	Transconjugant	PRD1	Partial
12	tc_A7_4	No-Immigration	Transconjugant	PRD1	Susceptible
12	tc_A7_5	No-Immigration	Transconjugant	PRD1	Susceptible
12	tc_A7_6	No-Immigration	Transconjugant	PRD1	Susceptible
12	tc_A7_7	No-Immigration	Transconjugant	PRD1	Susceptible
12	tc_A7_8	No-Immigration	Transconjugant	PRD1	Susceptible
12	tc_A7_9	No-Immigration	Transconjugant	PRD1	Susceptible
12	tc_A7_10	No-Immigration	Transconjugant	PRD1	Susceptible
12	tc_A8_1	No-Immigration	Transconjugant	PRD1	Partial
12	tc_A8_2	No-Immigration	Transconjugant	PRD1	Partial
12	tc_A8_3	No-Immigration	Transconjugant	PRD1	Resistant
12	tc_A8_4	No-Immigration	Transconjugant	PRD1	Susceptible
12	tc_A8_5	No-Immigration	Transconjugant	PRD1	Susceptible
12	tc_A8_6	No-Immigration	Transconjugant	PRD1	Susceptible
12	tc_A8_7	No-Immigration	Transconjugant	PRD1	Susceptible
12	tc_A8_8	No-Immigration	Transconjugant	PRD1	Susceptible
12	tc_A8_9	No-Immigration	Transconjugant	PRD1	Resistant
12	tc_A8_10	No-Immigration	Transconjugant	PRD1	Resistant
12	d_D6_1	Immigration	Donor	PRD1	Resistant
12	d_D6_2	Immigration	Donor	PRD1	Resistant
12	d_D6_3	Immigration	Donor	PRD1	Resistant
12	d_D6_4	Immigration	Donor	PRD1	Resistant
12	d_D6_5	Immigration	Donor	PRD1	Resistant
12	d_D6_6	Immigration	Donor	PRD1	Resistant
12	d_D6_7	Immigration	Donor	PRD1	Resistant
12	d_D6_8	Immigration	Donor	PRD1	Resistant
12	d_D6_9	Immigration	Donor	PRD1	Resistant
12	d_D6_10	Immigration	Donor	PRD1	Resistant
12	d_D7_1	Immigration	Donor	PRD1	Resistant
12	d_D7_2	Immigration	Donor	PRD1	Resistant
12	d_D7_3	Immigration	Donor	PRD1	Susceptible
12	d_D7_4	Immigration	Donor	PRD1	Resistant
12	d_D7_5	Immigration	Donor	PRD1	Susceptible
12	d_D7_6	Immigration	Donor	PRD1	Resistant
12	d_D7_7	Immigration	Donor	PRD1	Resistant
12	d_D7_8	Immigration	Donor	PRD1	Resistant
12	d_D7_9	Immigration	Donor	PRD1	Susceptible
12	d_D7_10	Immigration	Donor	PRD1	Susceptible
12	d_D8_1	Immigration	Donor	PRD1	Resistant
12	d_D8_2	Immigration	Donor	PRD1	Resistant
12	d_D8_3	Immigration	Donor	PRD1	Resistant
12	d_D8_4	Immigration	Donor	PRD1	Resistant
12	d_D8_5	Immigration	Donor	PRD1	Resistant
12	d_D8_6	Immigration	Donor	PRD1	Resistant
12	d_D8_7	Immigration	Donor	PRD1	Resistant
12	d_D8_8	Immigration	Donor	PRD1	Partial
12	d_D8_9	Immigration	Donor	PRD1	Resistant
12	d_D8_10	Immigration	Donor	PRD1	Resistant
12	tc_D6_1	Immigration	Transconjugant	PRD1	Susceptible
12	tc_D6_2	Immigration	Transconjugant	PRD1	Susceptible
12	tc_D6_3	Immigration	Transconjugant	PRD1	Susceptible
12	tc_D6_4	Immigration	Transconjugant	PRD1	Susceptible
12	tc_D6_5	Immigration	Transconjugant	PRD1	Susceptible
12	tc_D6_6	Immigration	Transconjugant	PRD1	Partial
12	tc_D6_7	Immigration	Transconjugant	PRD1	Susceptible
12	tc_D6_8	Immigration	Transconjugant	PRD1	Partial
12	tc_D6_9	Immigration	Transconjugant	PRD1	Susceptible
12	tc_D6_10	Immigration	Transconjugant	PRD1	Susceptible
12	tc_D7_1	Immigration	Transconjugant	PRD1	Susceptible
12	tc_D7_2	Immigration	Transconjugant	PRD1	Susceptible
12	tc_D7_3	Immigration	Transconjugant	PRD1	Susceptible
12	tc_D7_4	Immigration	Transconjugant	PRD1	Susceptible
12	tc_D7_5	Immigration	Transconjugant	PRD1	Partial
12	tc_D7_6	Immigration	Transconjugant	PRD1	Susceptible
12	tc_D7_7	Immigration	Transconjugant	PRD1	Susceptible
12	tc_D7_8	Immigration	Transconjugant	PRD1	Susceptible
12	tc_D7_9	Immigration	Transconjugant	PRD1	Partial
12	tc_D7_10	Immigration	Transconjugant	PRD1	Susceptible
12	tc_D8_1	Immigration	Transconjugant	PRD1	Susceptible
12	tc_D8_2	Immigration	Transconjugant	PRD1	Susceptible
12	tc_D8_3	Immigration	Transconjugant	PRD1	Susceptible
12	tc_D8_4	Immigration	Transconjugant	PRD1	Susceptible
12	tc_D8_5	Immigration	Transconjugant	PRD1	Susceptible
12	tc_D8_6	Immigration	Transconjugant	PRD1	Susceptible
12	tc_D8_7	Immigration	Transconjugant	PRD1	Susceptible
12	tc_D8_8	Immigration	Transconjugant	PRD1	Susceptible
12	tc_D8_9	Immigration	Transconjugant	PRD1	Susceptible
12	tc_D8_10	Immigration	Transconjugant	PRD1	Susceptible
3	d_A1_1	No-Immigration	Donor	No-phage	Susceptible
3	d_A1_2	No-Immigration	Donor	No-phage	Susceptible
3	d_A1_3	No-Immigration	Donor	No-phage	Susceptible
3	d_A1_4	No-Immigration	Donor	No-phage	Susceptible
3	d_A1_5	No-Immigration	Donor	No-phage	Susceptible
3	d_A2_1	No-Immigration	Donor	No-phage	Susceptible
3	d_A2_2	No-Immigration	Donor	No-phage	Susceptible
3	d_A2_3	No-Immigration	Donor	No-phage	Susceptible
3	d_A2_4	No-Immigration	Donor	No-phage	Susceptible
3	d_A2_5	No-Immigration	Donor	No-phage	Susceptible
3	d_A3_1	No-Immigration	Donor	No-phage	Susceptible
3	d_A3_2	No-Immigration	Donor	No-phage	Susceptible
3	d_A3_3	No-Immigration	Donor	No-phage	Susceptible
3	d_A3_4	No-Immigration	Donor	No-phage	Susceptible
3	d_A3_5	No-Immigration	Donor	No-phage	Susceptible
3	tc_A1_1	No-Immigration	Transconjugant	No-phage	Susceptible
3	tc_A1_2	No-Immigration	Transconjugant	No-phage	Susceptible
3	tc_A1_3	No-Immigration	Transconjugant	No-phage	Susceptible
3	tc_A1_4	No-Immigration	Transconjugant	No-phage	Susceptible
3	tc_A1_5	No-Immigration	Transconjugant	No-phage	Susceptible
3	tc_A2_1	No-Immigration	Transconjugant	No-phage	Susceptible
3	tc_A2_2	No-Immigration	Transconjugant	No-phage	Susceptible
3	tc_A2_3	No-Immigration	Transconjugant	No-phage	Susceptible
3	tc_A2_4	No-Immigration	Transconjugant	No-phage	Susceptible
3	tc_A2_5	No-Immigration	Transconjugant	No-phage	Susceptible
3	tc_A3_1	No-Immigration	Transconjugant	No-phage	Susceptible
3	tc_A3_2	No-Immigration	Transconjugant	No-phage	Susceptible
3	tc_A3_3	No-Immigration	Transconjugant	No-phage	Susceptible
3	tc_A3_4	No-Immigration	Transconjugant	No-phage	Susceptible
3	tc_A3_5	No-Immigration	Transconjugant	No-phage	Susceptible
3	d_D1_1	Immigration	Donor	No-phage	Susceptible
3	d_D1_2	Immigration	Donor	No-phage	Susceptible
3	d_D1_3	Immigration	Donor	No-phage	Susceptible
3	d_D1_4	Immigration	Donor	No-phage	Susceptible
3	d_D1_5	Immigration	Donor	No-phage	Susceptible
3	d_D2_1	Immigration	Donor	No-phage	Susceptible
3	d_D2_2	Immigration	Donor	No-phage	Susceptible
3	d_D2_3	Immigration	Donor	No-phage	Susceptible
3	d_D2_4	Immigration	Donor	No-phage	Susceptible
3	d_D2_5	Immigration	Donor	No-phage	Susceptible
3	d_D3_1	Immigration	Donor	No-phage	Susceptible
3	d_D3_2	Immigration	Donor	No-phage	Susceptible
3	d_D3_3	Immigration	Donor	No-phage	Susceptible
3	d_D3_4	Immigration	Donor	No-phage	Susceptible
3	d_D3_5	Immigration	Donor	No-phage	Susceptible
3	tc_D1_1	Immigration	Transconjugant	No-phage	Susceptible
3	tc_D1_2	Immigration	Transconjugant	No-phage	Susceptible
3	tc_D1_3	Immigration	Transconjugant	No-phage	Susceptible
3	tc_D1_4	Immigration	Transconjugant	No-phage	Susceptible
3	tc_D1_5	Immigration	Transconjugant	No-phage	Susceptible
3	tc_D2_1	Immigration	Transconjugant	No-phage	Susceptible
3	tc_D2_2	Immigration	Transconjugant	No-phage	Susceptible
3	tc_D2_3	Immigration	Transconjugant	No-phage	Susceptible
3	tc_D2_4	Immigration	Transconjugant	No-phage	Susceptible
3	tc_D2_5	Immigration	Transconjugant	No-phage	Susceptible
3	tc_D3_1	Immigration	Transconjugant	No-phage	Susceptible
3	tc_D3_2	Immigration	Transconjugant	No-phage	Susceptible
3	tc_D3_3	Immigration	Transconjugant	No-phage	Susceptible
3	tc_D3_4	Immigration	Transconjugant	No-phage	Susceptible
3	tc_D3_5	Immigration	Transconjugant	No-phage	Susceptible
3	d_G1_1	Immigration_50%	Donor	No-phage	Susceptible
3	d_G1_2	Immigration_50%	Donor	No-phage	Susceptible
3	d_G2_1	Immigration_50%	Donor	No-phage	Susceptible
3	d_G2_2	Immigration_50%	Donor	No-phage	Susceptible
3	d_G3_1	Immigration_50%	Donor	No-phage	Susceptible
3	d_G3_2	Immigration_50%	Donor	No-phage	Susceptible
3	tc_G1_1	Immigration_50%	Transconjugant	No-phage	Susceptible
3	tc_G1_2	Immigration_50%	Transconjugant	No-phage	Susceptible
3	tc_G2_1	Immigration_50%	Transconjugant	No-phage	Susceptible
3	tc_G2_2	Immigration_50%	Transconjugant	No-phage	Susceptible
3	tc_G3_1	Immigration_50%	Transconjugant	No-phage	Susceptible
3	tc_G3_2	Immigration_50%	Transconjugant	No-phage	Susceptible
8	d_A1_1	No-Immigration	Donor	No-phage	Susceptible
8	d_A1_2	No-Immigration	Donor	No-phage	Susceptible
8	d_A1_3	No-Immigration	Donor	No-phage	Susceptible
8	d_A1_4	No-Immigration	Donor	No-phage	Susceptible
8	d_A1_5	No-Immigration	Donor	No-phage	Susceptible
8	d_A2_1	No-Immigration	Donor	No-phage	Susceptible
8	d_A2_2	No-Immigration	Donor	No-phage	Susceptible
8	d_A2_3	No-Immigration	Donor	No-phage	Susceptible
8	d_A2_4	No-Immigration	Donor	No-phage	Susceptible
8	d_A2_5	No-Immigration	Donor	No-phage	Susceptible
8	d_A3_1	No-Immigration	Donor	No-phage	Susceptible
8	d_A3_2	No-Immigration	Donor	No-phage	Susceptible
8	d_A3_3	No-Immigration	Donor	No-phage	Susceptible
8	d_A3_4	No-Immigration	Donor	No-phage	Susceptible
8	d_A3_5	No-Immigration	Donor	No-phage	Susceptible
8	tc_A1_1	No-Immigration	Transconjugant	No-phage	Susceptible
8	tc_A1_2	No-Immigration	Transconjugant	No-phage	Susceptible
8	tc_A1_3	No-Immigration	Transconjugant	No-phage	Susceptible
8	tc_A1_4	No-Immigration	Transconjugant	No-phage	Susceptible
8	tc_A1_5	No-Immigration	Transconjugant	No-phage	Susceptible
8	tc_A2_1	No-Immigration	Transconjugant	No-phage	Susceptible
8	tc_A2_2	No-Immigration	Transconjugant	No-phage	Susceptible
8	tc_A2_3	No-Immigration	Transconjugant	No-phage	Susceptible
8	tc_A2_4	No-Immigration	Transconjugant	No-phage	Susceptible
8	tc_A2_5	No-Immigration	Transconjugant	No-phage	Susceptible
8	tc_A3_1	No-Immigration	Transconjugant	No-phage	Susceptible
8	tc_A3_2	No-Immigration	Transconjugant	No-phage	Susceptible
8	tc_A3_3	No-Immigration	Transconjugant	No-phage	Susceptible
8	tc_A3_4	No-Immigration	Transconjugant	No-phage	Susceptible
8	tc_A3_5	No-Immigration	Transconjugant	No-phage	Susceptible
8	d_D1_1	Immigration	Donor	No-phage	Susceptible
8	d_D1_2	Immigration	Donor	No-phage	Susceptible
8	d_D1_3	Immigration	Donor	No-phage	Susceptible
8	d_D1_4	Immigration	Donor	No-phage	Susceptible
8	d_D1_5	Immigration	Donor	No-phage	Susceptible
8	d_D2_1	Immigration	Donor	No-phage	Susceptible
8	d_D2_2	Immigration	Donor	No-phage	Susceptible
8	d_D2_3	Immigration	Donor	No-phage	Susceptible
8	d_D2_4	Immigration	Donor	No-phage	Susceptible
8	d_D2_5	Immigration	Donor	No-phage	Susceptible
8	d_D3_1	Immigration	Donor	No-phage	Susceptible
8	d_D3_2	Immigration	Donor	No-phage	Susceptible
8	d_D3_3	Immigration	Donor	No-phage	Susceptible
8	d_D3_4	Immigration	Donor	No-phage	Susceptible
8	d_D3_5	Immigration	Donor	No-phage	Susceptible
8	tc_D1_1	Immigration	Transconjugant	No-phage	Susceptible
8	tc_D1_2	Immigration	Transconjugant	No-phage	Susceptible
8	tc_D1_3	Immigration	Transconjugant	No-phage	Susceptible
8	tc_D1_4	Immigration	Transconjugant	No-phage	Susceptible
8	tc_D1_5	Immigration	Transconjugant	No-phage	Susceptible
8	tc_D2_1	Immigration	Transconjugant	No-phage	Susceptible
8	tc_D2_2	Immigration	Transconjugant	No-phage	Susceptible
8	tc_D2_3	Immigration	Transconjugant	No-phage	Susceptible
8	tc_D2_4	Immigration	Transconjugant	No-phage	Susceptible
8	tc_D2_5	Immigration	Transconjugant	No-phage	Susceptible
8	tc_D3_1	Immigration	Transconjugant	No-phage	Susceptible
8	tc_D3_2	Immigration	Transconjugant	No-phage	Susceptible
8	tc_D3_3	Immigration	Transconjugant	No-phage	Susceptible
8	tc_D3_4	Immigration	Transconjugant	No-phage	Susceptible
8	tc_D3_5	Immigration	Transconjugant	No-phage	Susceptible
8	d_G1_1	Immigration_50%	Donor	No-phage	Susceptible
8	d_G1_2	Immigration_50%	Donor	No-phage	Susceptible
8	d_G2_1	Immigration_50%	Donor	No-phage	Susceptible
8	d_G2_2	Immigration_50%	Donor	No-phage	Susceptible
8	d_G3_1	Immigration_50%	Donor	No-phage	Susceptible
8	d_G3_2	Immigration_50%	Donor	No-phage	Susceptible
8	tc_G1_1	Immigration_50%	Transconjugant	No-phage	Susceptible
8	tc_G1_2	Immigration_50%	Transconjugant	No-phage	Susceptible
8	tc_G2_1	Immigration_50%	Transconjugant	No-phage	Susceptible
8	tc_G2_2	Immigration_50%	Transconjugant	No-phage	Susceptible
8	tc_G3_1	Immigration_50%	Transconjugant	No-phage	Susceptible
8	tc_G3_2	Immigration_50%	Transconjugant	No-phage	Susceptible
12	d_A1_1	No-Immigration	Donor	No-phage	Susceptible
12	d_A1_2	No-Immigration	Donor	No-phage	Susceptible
12	d_A1_3	No-Immigration	Donor	No-phage	Susceptible
12	d_A1_4	No-Immigration	Donor	No-phage	Susceptible
12	d_A1_5	No-Immigration	Donor	No-phage	Susceptible
12	d_A2_1	No-Immigration	Donor	No-phage	Susceptible
12	d_A2_2	No-Immigration	Donor	No-phage	Susceptible
12	d_A2_3	No-Immigration	Donor	No-phage	Susceptible
12	d_A2_4	No-Immigration	Donor	No-phage	Susceptible
12	d_A2_5	No-Immigration	Donor	No-phage	Susceptible
12	d_A3_1	No-Immigration	Donor	No-phage	Susceptible
12	d_A3_2	No-Immigration	Donor	No-phage	Susceptible
12	d_A3_3	No-Immigration	Donor	No-phage	Susceptible
12	d_A3_4	No-Immigration	Donor	No-phage	Susceptible
12	d_A3_5	No-Immigration	Donor	No-phage	Susceptible
12	tc_A1_1	No-Immigration	Transconjugant	No-phage	Susceptible
12	tc_A1_2	No-Immigration	Transconjugant	No-phage	Susceptible
12	tc_A1_3	No-Immigration	Transconjugant	No-phage	Susceptible
12	tc_A1_4	No-Immigration	Transconjugant	No-phage	Susceptible
12	tc_A1_5	No-Immigration	Transconjugant	No-phage	Susceptible
12	tc_A2_1	No-Immigration	Transconjugant	No-phage	Susceptible
12	tc_A2_2	No-Immigration	Transconjugant	No-phage	Susceptible
12	tc_A2_3	No-Immigration	Transconjugant	No-phage	Susceptible
12	tc_A2_4	No-Immigration	Transconjugant	No-phage	Susceptible
12	tc_A2_5	No-Immigration	Transconjugant	No-phage	Susceptible
12	tc_A3_1	No-Immigration	Transconjugant	No-phage	Susceptible
12	tc_A3_2	No-Immigration	Transconjugant	No-phage	Susceptible
12	tc_A3_3	No-Immigration	Transconjugant	No-phage	Susceptible
12	tc_A3_4	No-Immigration	Transconjugant	No-phage	Susceptible
12	tc_A3_5	No-Immigration	Transconjugant	No-phage	Susceptible
12	d_D1_1	Immigration	Donor	No-phage	Susceptible
12	d_D1_2	Immigration	Donor	No-phage	Susceptible
12	d_D1_3	Immigration	Donor	No-phage	Susceptible
12	d_D1_4	Immigration	Donor	No-phage	Susceptible
12	d_D1_5	Immigration	Donor	No-phage	Susceptible
12	d_D2_1	Immigration	Donor	No-phage	Susceptible
12	d_D2_2	Immigration	Donor	No-phage	Susceptible
12	d_D2_3	Immigration	Donor	No-phage	Susceptible
12	d_D2_4	Immigration	Donor	No-phage	Susceptible
12	d_D2_5	Immigration	Donor	No-phage	Susceptible
12	d_D3_1	Immigration	Donor	No-phage	Susceptible
12	d_D3_2	Immigration	Donor	No-phage	Susceptible
12	d_D3_3	Immigration	Donor	No-phage	Susceptible
12	d_D3_4	Immigration	Donor	No-phage	Susceptible
12	d_D3_5	Immigration	Donor	No-phage	Susceptible
12	tc_D1_1	Immigration	Transconjugant	No-phage	Susceptible
12	tc_D1_2	Immigration	Transconjugant	No-phage	Susceptible
12	tc_D1_3	Immigration	Transconjugant	No-phage	Susceptible
12	tc_D1_4	Immigration	Transconjugant	No-phage	Susceptible
12	tc_D1_5	Immigration	Transconjugant	No-phage	Susceptible
12	tc_D2_1	Immigration	Transconjugant	No-phage	Susceptible
12	tc_D2_2	Immigration	Transconjugant	No-phage	Susceptible
12	tc_D2_3	Immigration	Transconjugant	No-phage	Susceptible
12	tc_D2_4	Immigration	Transconjugant	No-phage	Susceptible
12	tc_D2_5	Immigration	Transconjugant	No-phage	Susceptible
12	tc_D3_1	Immigration	Transconjugant	No-phage	Susceptible
12	tc_D3_2	Immigration	Transconjugant	No-phage	Susceptible
12	tc_D3_3	Immigration	Transconjugant	No-phage	Susceptible
12	tc_D3_4	Immigration	Transconjugant	No-phage	Susceptible
12	tc_D3_5	Immigration	Transconjugant	No-phage	Susceptible

## Sheet: Relative_Efficiencies
Clone	Rep	Population	Day	Treatment	Immigration_level	Volume_spotted	Dilution	PFUs_CFUs	Titre	Reference_values	Efficiency_type	Efficiency	PRD1_Susceptibility
d_A1.1_Day3	R1	Donor	3	No-phage	0	10ul	-8	17	1.70E+11	1.88E+11	EOP	0.903	Susceptible
d_A1.1_Day3	R1	Donor	3	No-phage	0	10ul	-8	22	2.20E+11	1.88E+11	EOP	1.17	Susceptible
d_A1.1_Day3	R2	Donor	3	No-phage	0	10ul	-8	22	2.20E+11	1.88E+11	EOP	1.17	Susceptible
d_A1.1_Day3	R2	Donor	3	No-phage	0	10ul	-8	23	2.30E+11	1.88E+11	EOP	1.22	Susceptible
d_A1.1_Day3	R3	Donor	3	No-phage	0	10ul	-8	24	2.40E+11	1.88E+11	EOP	1.28	Susceptible
d_A1.1_Day3	R3	Donor	3	No-phage	0	10ul	-8	17	1.70E+11	1.88E+11	EOP	0.904	Susceptible
tc_A1.1_Day3	R1	Transconjugant	3	No-phage	0	10ul	-8	20	2.00E+11	1.88E+11	EOP	1.06	Susceptible
tc_A1.1_Day3	R1	Transconjugant	3	No-phage	0	10ul	-8	24	2.40E+11	1.88E+11	EOP	1.28	Susceptible
tc_A1.1_Day3	R2	Transconjugant	3	No-phage	0	10ul	-8	23	2.30E+11	1.88E+11	EOP	1.22	Susceptible
tc_A1.1_Day3	R2	Transconjugant	3	No-phage	0	10ul	-8	22	2.20E+11	1.88E+11	EOP	1.17	Susceptible
tc_A1.1_Day3	R3	Transconjugant	3	No-phage	0	10ul	-8	18	1.80E+11	1.88E+11	EOP	0.957	Susceptible
tc_A1.1_Day3	R3	Transconjugant	3	No-phage	0	10ul	-8	24	2.40E+11	1.88E+11	EOP	1.28	Susceptible
d_D1.2_Day3	R1	Donor	3	No-phage	0.5	10ul	-8	22	2.20E+11	1.88E+11	EOP	1.17	Susceptible
d_D1.2_Day3	R1	Donor	3	No-phage	0.5	10ul	-8	19	1.90E+11	1.88E+11	EOP	1.01	Susceptible
d_D1.2_Day3	R2	Donor	3	No-phage	0.5	10ul	-8	17	1.70E+11	1.88E+11	EOP	0.904	Susceptible
d_D1.2_Day3	R2	Donor	3	No-phage	0.5	10ul	-8	20	2.00E+11	1.88E+11	EOP	1.06	Susceptible
d_D1.2_Day3	R3	Donor	3	No-phage	0.5	10ul	-8	26	2.60E+11	1.88E+11	EOP	1.38	Susceptible
d_D1.2_Day3	R3	Donor	3	No-phage	0.5	10ul	-8	15	1.50E+11	1.88E+11	EOP	0.798	Susceptible
tc_D1.2_Day3	R1	Transconjugant	3	No-phage	0.5	10ul	-8	25	2.50E+11	1.88E+11	EOP	1.33	Susceptible
tc_D1.2_Day3	R1	Transconjugant	3	No-phage	0.5	10ul	-8	14	1.40E+11	1.88E+11	EOP	0.745	Susceptible
tc_D1.2_Day3	R2	Transconjugant	3	No-phage	0.5	10ul	-8	26	2.60E+11	1.88E+11	EOP	1.38	Susceptible
tc_D1.2_Day3	R2	Transconjugant	3	No-phage	0.5	10ul	-8	30	3.00E+11	1.88E+11	EOP	1.6	Susceptible
tc_D1.2_Day3	R3	Transconjugant	3	No-phage	0.5	10ul	-8	25	1.50E+11	1.88E+11	EOP	0.798	Susceptible
tc_D1.2_Day3	R3	Transconjugant	3	No-phage	0.5	10ul	-8	20	2.00E+11	1.88E+11	EOP	1.06	Susceptible
d_G1.1_Day3	R1	Donor	3	No-phage	0.5	10ul	-8	27	2.70E+11	1.88E+11	EOP	1.44	Susceptible
d_G1.1_Day3	R1	Donor	3	No-phage	0.5	10ul	-8	30	3.00E+11	1.88E+11	EOP	1.6	Susceptible
d_G1.1_Day3	R2	Donor	3	No-phage	0.5	10ul	-8	22	2.20E+11	1.88E+11	EOP	1.17	Susceptible
d_G1.1_Day3	R2	Donor	3	No-phage	0.5	10ul	-8	19	1.90E+11	1.88E+11	EOP	1.01	Susceptible
d_G1.1_Day3	R3	Donor	3	No-phage	0.5	10ul	-8	17	1.70E+11	1.88E+11	EOP	0.904	Susceptible
d_G1.1_Day3	R3	Donor	3	No-phage	0.5	10ul	-8	25	2.50E+11	1.88E+11	EOP	1.33	Susceptible
tc_G1.1_Day3	R1	Transconjugant	3	No-phage	0.5	10ul	-8	19	1.90E+11	1.88E+11	EOP	1.01	Susceptible
tc_G1.1_Day3	R1	Transconjugant	3	No-phage	0.5	10ul	-8	24	2.40E+11	1.88E+11	EOP	1.28	Susceptible
tc_G1.1_Day3	R2	Transconjugant	3	No-phage	0.5	10ul	-8	24	2.40E+11	1.88E+11	EOP	1.28	Susceptible
tc_G1.1_Day3	R2	Transconjugant	3	No-phage	0.5	10ul	-8	22	2.20E+11	1.88E+11	EOP	1.17	Susceptible
tc_G1.1_Day3	R3	Transconjugant	3	No-phage	0.5	10ul	-8	20	2.00E+11	1.88E+11	EOP	1.06	Susceptible
tc_G1.1_Day3	R3	Transconjugant	3	No-phage	0.5	10ul	-8	25	2.50E+11	1.88E+11	EOP	1.33	Susceptible
tc_A6.1_Day3	R1	Transconjugant	3	PRD1	0	10ul	-7	61	61000000000	1.88E+11	EOP	0.324	Partial
tc_A6.1_Day3	R1	Transconjugant	3	PRD1	0	10ul	-7	64	64000000000	1.88E+11	EOP	0.34	Partial
tc_A6.1_Day3	R2	Transconjugant	3	PRD1	0	10ul	-7	33	33000000000	1.88E+11	EOP	0.176	Partial
tc_A6.1_Day3	R2	Transconjugant	3	PRD1	0	10ul	-7	22	22000000000	1.88E+11	EOP	0.117	Partial
tc_A6.1_Day3	R3	Transconjugant	3	PRD1	0	10ul	-7	55	55000000000	1.88E+11	EOP	0.293	Partial
tc_A6.1_Day3	R3	Transconjugant	3	PRD1	0	10ul	-7	30	30000000000	1.88E+11	EOP	0.16	Partial
d_A1.1_Day12	R1	Donor	12	No-phage	0	10ul	-8	20	2.00E+11	1.93E+11	EOP	1.03	Susceptible
d_A1.1_Day12	R1	Donor	12	No-phage	0	10ul	-8	15	1.50E+11	1.93E+11	EOP	0.777	Susceptible
d_A1.1_Day12	R2	Donor	12	No-phage	0	10ul	-8	15	1.50E+11	1.93E+11	EOP	0.777	Susceptible
d_A1.1_Day12	R2	Donor	12	No-phage	0	10ul	-8	18	1.80E+11	1.93E+11	EOP	0.933	Susceptible
d_A1.1_Day12	R3	Donor	12	No-phage	0	10ul	-8	21	2.10E+11	1.93E+11	EOP	1.09	Susceptible
d_A1.1_Day12	R3	Donor	12	No-phage	0	10ul	-8	17	1.70E+11	1.93E+11	EOP	0.881	Susceptible
tc_A3.2_Day12	R1	Transconjugant	12	No-phage	0	10ul	-8	17	1.70E+11	1.93E+11	EOP	0.881	Susceptible
tc_A3.2_Day12	R1	Transconjugant	12	No-phage	0	10ul	-8	16	1.60E+11	1.93E+11	EOP	0.829	Susceptible
tc_A3.2_Day12	R2	Transconjugant	12	No-phage	0	10ul	-8	19	1.90E+11	1.93E+11	EOP	0.984	Susceptible
tc_A3.2_Day12	R2	Transconjugant	12	No-phage	0	10ul	-8	22	2.20E+11	1.93E+11	EOP	1.14	Susceptible
tc_A3.2_Day12	R3	Transconjugant	12	No-phage	0	10ul	-8	16	1.50E+11	1.93E+11	EOP	0.777	Susceptible
tc_A3.2_Day12	R3	Transconjugant	12	No-phage	0	10ul	-8	20	2.00E+11	1.93E+11	EOP	1.04	Susceptible
d_D2.2_Day12	R1	Donor	12	No-phage	0.5	10ul	-8	15	1.50E+11	1.93E+11	EOP	0.777	Susceptible
d_D2.2_Day12	R1	Donor	12	No-phage	0.5	10ul	-8	18	1.80E+11	1.93E+11	EOP	0.933	Susceptible
d_D2.2_Day12	R2	Donor	12	No-phage	0.5	10ul	-8	22	2.20E+11	1.93E+11	EOP	1.14	Susceptible
d_D2.2_Day12	R2	Donor	12	No-phage	0.5	10ul	-8	19	1.90E+11	1.93E+11	EOP	0.984	Susceptible
d_D2.2_Day12	R3	Donor	12	No-phage	0.5	10ul	-8	17	1.70E+11	1.93E+11	EOP	0.881	Susceptible
d_D2.2_Day12	R3	Donor	12	No-phage	0.5	10ul	-8	21	2.10E+11	1.93E+11	EOP	1.09	Susceptible
tc_D1.2_Day12	R1	Transconjugant	12	No-phage	0.5	10ul	-8	23	2.30E+11	1.93E+11	EOP	1.19	Susceptible
tc_D1.2_Day12	R1	Transconjugant	12	No-phage	0.5	10ul	-8	22	2.20E+11	1.93E+11	EOP	1.14	Susceptible
tc_D1.2_Day12	R2	Transconjugant	12	No-phage	0.5	10ul	-8	15	1.50E+11	1.93E+11	EOP	0.777	Susceptible
tc_D1.2_Day12	R2	Transconjugant	12	No-phage	0.5	10ul	-8	17	1.70E+11	1.93E+11	EOP	0.881	Susceptible
tc_D1.2_Day12	R3	Transconjugant	12	No-phage	0.5	10ul	-8	16	1.60E+11	1.93E+11	EOP	0.829	Susceptible
tc_D1.2_Day12	R3	Transconjugant	12	No-phage	0.5	10ul	-8	19	1.90E+11	1.93E+11	EOP	0.984	Susceptible
d_G1.1_Day12	R1	Donor	12	No-phage	0.5	10ul	-8	10	1.00E+11	1.93E+11	EOP	0.518	Susceptible
d_G1.1_Day12	R1	Donor	12	No-phage	0.5	10ul	-8	16	1.60E+11	1.93E+11	EOP	0.829	Susceptible
d_G1.1_Day12	R2	Donor	12	No-phage	0.5	10ul	-8	12	1.20E+11	1.93E+11	EOP	0.622	Susceptible
d_G1.1_Day12	R2	Donor	12	No-phage	0.5	10ul	-8	20	2.00E+11	1.93E+11	EOP	1.04	Susceptible
d_G1.1_Day12	R3	Donor	12	No-phage	0.5	10ul	-8	18	1.80E+11	1.93E+11	EOP	0.933	Susceptible
d_G1.1_Day12	R3	Donor	12	No-phage	0.5	10ul	-8	23	2.30E+11	1.93E+11	EOP	1.19	Susceptible
tc_G1.1_Day12	R1	Transconjugant	12	No-phage	0.5	10ul	-8	18	1.80E+11	1.93E+11	EOP	0.933	Susceptible
tc_G1.1_Day12	R1	Transconjugant	12	No-phage	0.5	10ul	-8	21	2.10E+11	1.93E+11	EOP	1.09	Susceptible
tc_G1.1_Day12	R2	Transconjugant	12	No-phage	0.5	10ul	-8	24	2.40E+11	1.93E+11	EOP	1.24	Susceptible
tc_G1.1_Day12	R2	Transconjugant	12	No-phage	0.5	10ul	-8	21	2.10E+11	1.93E+11	EOP	1.09	Susceptible
tc_G1.1_Day12	R3	Transconjugant	12	No-phage	0.5	10ul	-8	19	1.90E+11	1.93E+11	EOP	0.984	Susceptible
tc_G1.1_Day12	R3	Transconjugant	12	No-phage	0.5	10ul	-8	15	1.50E+11	1.93E+11	EOP	0.777	Susceptible
d_A6.1_Day3	R1	Donor	3	PRD1	0	10ul	-1	0	0	188000000000	EOP	1e-06	Resistance
d_A6.1_Day3	R1	Donor	3	PRD1	0	10ul	-1	0	0	188000000000	EOP	1e-06	Resistance
d_A6.1_Day3	R2	Donor	3	PRD1	0	10ul	-1	0	0	188000000000	EOP	1e-06	Resistance
d_A6.1_Day3	R2	Donor	3	PRD1	0	10ul	-1	0	0	188000000000	EOP	1e-06	Resistance
d_A6.1_Day3	R3	Donor	3	PRD1	0	10ul	-1	0	0	188000000000	EOP	1e-06	Resistance
d_A6.1_Day3	R3	Donor	3	PRD1	0	10ul	-1	0	0	188000000000	EOP	1e-06	Resistance
d_A8.1_Day3	R1	Donor	3	PRD1	0	10ul	-1	0	0	188000000000	EOP	1e-06	Resistance
d_A8.1_Day3	R1	Donor	3	PRD1	0	10ul	-1	0	0	188000000000	EOP	1e-06	Resistance
d_A8.1_Day3	R2	Donor	3	PRD1	0	10ul	-1	0	0	188000000000	EOP	1e-06	Resistance
d_A8.1_Day3	R2	Donor	3	PRD1	0	10ul	-1	0	0	188000000000	EOP	1e-06	Resistance
d_A8.1_Day3	R3	Donor	3	PRD1	0	10ul	-1	0	0	188000000000	EOP	1e-06	Resistance
d_A8.1_Day3	R3	Donor	3	PRD1	0	10ul	-1	0	0	188000000000	EOP	1e-06	Resistance
tc_A8.1_Day3	R1	Transconjugant	3	PRD1	0	10ul	-6	61	6100000000	188000000000	EOP	0.0324	Partial
tc_A8.1_Day3	R1	Transconjugant	3	PRD1	0	10ul	-6	34	3400000000	188000000000	EOP	0.0181	Partial
tc_A8.1_Day3	R2	Transconjugant	3	PRD1	0	10ul	-6	16	1600000000	188000000000	EOP	0.00851	Partial
tc_A8.1_Day3	R2	Transconjugant	3	PRD1	0	10ul	-6	7	700000000	188000000000	EOP	0.00372	Partial
tc_A8.1_Day3	R3	Transconjugant	3	PRD1	0	10ul	-6	46	4600000000	188000000000	EOP	0.0245	Partial
tc_A8.1_Day3	R3	Transconjugant	3	PRD1	0	10ul	-6	23	2300000000	188000000000	EOP	0.0122	Partial
d_D6.1_Day3	R1	Donor	3	PRD1	0.5	10ul	-8	18	180000000000	188000000000	EOP	0.957	Susceptible
d_D6.1_Day3	R1	Donor	3	PRD1	0.5	10ul	-8	9	90000000000	188000000000	EOP	0.479	Susceptible
d_D6.1_Day3	R2	Donor	3	PRD1	0.5	10ul	-8	12	120000000000	188000000000	EOP	0.638	Susceptible
d_D6.1_Day3	R2	Donor	3	PRD1	0.5	10ul	-8	20	200000000000	188000000000	EOP	1.06	Susceptible
d_D6.1_Day3	R3	Donor	3	PRD1	0.5	10ul	-8	14	140000000000	188000000000	EOP	0.745	Susceptible
d_D6.1_Day3	R3	Donor	3	PRD1	0.5	10ul	-8	19	190000000000	188000000000	EOP	1.01	Susceptible
d_D6.2_Day3	R1	Donor	3	PRD1	0.5	10ul	-8	10	100000000000	188000000000	EOP	0.532	Susceptible
d_D6.2_Day3	R1	Donor	3	PRD1	0.5	10ul	-8	7	70000000000	188000000000	EOP	0.372	Susceptible
d_D6.2_Day3	R2	Donor	3	PRD1	0.5	10ul	-8	15	150000000000	188000000000	EOP	0.798	Susceptible
d_D6.2_Day3	R2	Donor	3	PRD1	0.5	10ul	-8	15	150000000000	188000000000	EOP	0.798	Susceptible
d_D6.2_Day3	R3	Donor	3	PRD1	0.5	10ul	-8	23	230000000000	188000000000	EOP	1.22	Susceptible
d_D6.2_Day3	R3	Donor	3	PRD1	0.5	10ul	-8	13	130000000000	188000000000	EOP	0.691	Susceptible
d_D7.1_Day3	R1	Donor	3	PRD1	0.5	10ul	-1	0	0	188000000000	EOP	1e-06	Resistance
d_D7.1_Day3	R1	Donor	3	PRD1	0.5	10ul	-1	0	0	188000000000	EOP	1e-06	Resistance
d_D7.1_Day3	R2	Donor	3	PRD1	0.5	10ul	-1	0	0	188000000000	EOP	1e-06	Resistance
d_D7.1_Day3	R2	Donor	3	PRD1	0.5	10ul	-1	0	0	188000000000	EOP	1e-06	Resistance
d_D7.1_Day3	R3	Donor	3	PRD1	0.5	10ul	-1	0	0	188000000000	EOP	1e-06	Resistance
d_D7.1_Day3	R3	Donor	3	PRD1	0.5	10ul	-1	0	0	188000000000	EOP	1e-06	Resistance
tc_D6.1_Day3	R1	Transconjugant	3	PRD1	0.5	10ul	-8	18	180000000000	188000000000	EOP	0.957	Susceptible
tc_D6.1_Day3	R1	Transconjugant	3	PRD1	0.5	10ul	-8	15	150000000000	188000000000	EOP	0.798	Susceptible
tc_D6.1_Day3	R2	Transconjugant	3	PRD1	0.5	10ul	-8	24	240000000000	188000000000	EOP	1.28	Susceptible
tc_D6.1_Day3	R2	Transconjugant	3	PRD1	0.5	10ul	-8	23	230000000000	188000000000	EOP	1.22	Susceptible
tc_D6.1_Day3	R3	Transconjugant	3	PRD1	0.5	10ul	-8	10	100000000000	188000000000	EOP	0.532	Susceptible
tc_D6.1_Day3	R3	Transconjugant	3	PRD1	0.5	10ul	-8	19	190000000000	188000000000	EOP	1.01	Susceptible
tc_D7.2_Day3	R1	Transconjugant	3	PRD1	0.5	10ul	-8	19	190000000000	188000000000	EOP	1.01	Susceptible
tc_D7.2_Day3	R1	Transconjugant	3	PRD1	0.5	10ul	-8	21	210000000000	188000000000	EOP	1.12	Susceptible
tc_D7.2_Day3	R2	Transconjugant	3	PRD1	0.5	10ul	-8	17	170000000000	188000000000	EOP	0.904	Susceptible
tc_D7.2_Day3	R2	Transconjugant	3	PRD1	0.5	10ul	-8	20	200000000000	188000000000	EOP	1.06	Susceptible
tc_D7.2_Day3	R3	Transconjugant	3	PRD1	0.5	10ul	-8	13	130000000000	188000000000	EOP	0.691	Susceptible
tc_D7.2_Day3	R3	Transconjugant	3	PRD1	0.5	10ul	-8	22	220000000000	188000000000	EOP	1.17	Susceptible
d_G6.1_Day3	R1	Donor	3	PRD1	0.5	10ul	-8	12	120000000000	188000000000	EOP	0.638	Susceptible
d_G6.1_Day3	R1	Donor	3	PRD1	0.5	10ul	-8	20	200000000000	188000000000	EOP	1.06	Susceptible
d_G6.1_Day3	R2	Donor	3	PRD1	0.5	10ul	-8	17	170000000000	188000000000	EOP	0.904	Susceptible
d_G6.1_Day3	R2	Donor	3	PRD1	0.5	10ul	-8	18	180000000000	188000000000	EOP	0.957	Susceptible
d_G6.1_Day3	R3	Donor	3	PRD1	0.5	10ul	-8	22	220000000000	188000000000	EOP	1.17	Susceptible
d_G6.1_Day3	R3	Donor	3	PRD1	0.5	10ul	-8	15	150000000000	188000000000	EOP	0.798	Susceptible
tc_G6.1_Day3	R1	Transconjugant	3	PRD1	0.5	10ul	-8	23	230000000000	188000000000	EOP	1.22	Susceptible
tc_G6.1_Day3	R1	Transconjugant	3	PRD1	0.5	10ul	-8	11	110000000000	188000000000	EOP	0.585	Susceptible
tc_G6.1_Day3	R2	Transconjugant	3	PRD1	0.5	10ul	-8	24	240000000000	188000000000	EOP	1.28	Susceptible
tc_G6.1_Day3	R2	Transconjugant	3	PRD1	0.5	10ul	-8	22	220000000000	188000000000	EOP	1.17	Susceptible
tc_G6.1_Day3	R3	Transconjugant	3	PRD1	0.5	10ul	-8	21	210000000000	188000000000	EOP	1.12	Susceptible
tc_G6.1_Day3	R3	Transconjugant	3	PRD1	0.5	10ul	-8	15	150000000000	188000000000	EOP	0.798	Susceptible
d_A7.6_Day3	R1	Donor	3	PRD1	0	10ul	-8	12	120000000000	95000000000	EOP	1.26	Susceptible
d_A7.6_Day3	R1	Donor	3	PRD1	0	10ul	-8	3	30000000000	95000000000	EOP	0.316	Susceptible
d_A7.6_Day3	R2	Donor	3	PRD1	0	10ul	-8	10	100000000000	95000000000	EOP	1.05	Susceptible
d_A7.6_Day3	R2	Donor	3	PRD1	0	10ul	-8	8	80000000000	95000000000	EOP	0.842	Susceptible
d_A7.6_Day3	R3	Donor	3	PRD1	0	10ul	-8	11	110000000000	95000000000	EOP	1.16	Susceptible
d_A7.6_Day3	R3	Donor	3	PRD1	0	10ul	-8	10	100000000000	95000000000	EOP	1.05	Susceptible
d_A8.3_Day3	R1	Donor	3	PRD1	0.5	10ul	-1	0	0	95000000000	EOP	1e-06	Resistance
d_A8.3_Day3	R1	Donor	3	PRD1	0.5	10ul	-1	0	0	95000000000	EOP	1e-06	Resistance
d_A8.3_Day3	R2	Donor	3	PRD1	0.5	10ul	-1	0	0	95000000000	EOP	1e-06	Resistance
d_A8.3_Day3	R2	Donor	3	PRD1	0.5	10ul	-1	0	0	95000000000	EOP	1e-06	Resistance
d_A8.3_Day3	R3	Donor	3	PRD1	0.5	10ul	-1	0	0	95000000000	EOP	1e-06	Resistance
d_A8.3_Day3	R3	Donor	3	PRD1	0.5	10ul	-1	0	0	95000000000	EOP	1e-06	Resistance
d_D8.7_Day3	R1	Donor	3	PRD1	0.5	10ul	-1	0	0	95000000000	EOP	1e-06	Resistance
d_D8.7_Day3	R1	Donor	3	PRD1	0.5	10ul	-1	0	0	95000000000	EOP	1e-06	Resistance
d_D8.7_Day3	R2	Donor	3	PRD1	0.5	10ul	-1	0	0	95000000000	EOP	1e-06	Resistance
d_D8.7_Day3	R2	Donor	3	PRD1	0.5	10ul	-1	0	0	95000000000	EOP	1e-06	Resistance
d_D8.7_Day3	R3	Donor	3	PRD1	0.5	10ul	-1	0	0	95000000000	EOP	1e-06	Resistance
d_D8.7_Day3	R3	Donor	3	PRD1	0.5	10ul	-1	0	0	95000000000	EOP	1e-06	Resistance
d_D8.9_Day3	R1	Donor	3	PRD1	0.5	10ul	-8	5	50000000000	95000000000	EOP	0.526	Partial
d_D8.9_Day3	R1	Donor	3	PRD1	0.5	10ul	-8	4	40000000000	95000000000	EOP	0.421	Partial
d_D8.9_Day3	R2	Donor	3	PRD1	0.5	10ul	-8	4	40000000000	95000000000	EOP	0.421	Partial
d_D8.9_Day3	R2	Donor	3	PRD1	0.5	10ul	-8	1	10000000000	95000000000	EOP	0.105	Partial
d_D8.9_Day3	R3	Donor	3	PRD1	0.5	10ul	-8	7	70000000000	95000000000	EOP	0.737	Partial
d_D8.9_Day3	R3	Donor	3	PRD1	0.5	10ul	-8	9	90000000000	95000000000	EOP	0.947	Partial
tc_A8.4_Day3	R1	Transconjugant	3	PRD1	0	10ul	-1	0	0	91700000000	EOP	1e-06	Resistance
tc_A8.4_Day3	R1	Transconjugant	3	PRD1	0	10ul	-1	0	0	91700000000	EOP	1e-06	Resistance
tc_A8.4_Day3	R2	Transconjugant	3	PRD1	0	10ul	-1	0	0	91700000000	EOP	1e-06	Resistance
tc_A8.4_Day3	R2	Transconjugant	3	PRD1	0	10ul	-1	0	0	91700000000	EOP	1e-06	Resistance
tc_A8.4_Day3	R3	Transconjugant	3	PRD1	0	10ul	-1	0	0	91700000000	EOP	1e-06	Resistance
tc_A8.4_Day3	R3	Transconjugant	3	PRD1	0	10ul	-1	0	0	91700000000	EOP	1e-06	Resistance
tc_D7.5_Day3	R1	Transconjugant	3	PRD1	0.5	10ul	-7	13	13000000000	91700000000	EOP	0.142	Partial
tc_D7.5_Day3	R1	Transconjugant	3	PRD1	0.5	10ul	-7	16	16000000000	91700000000	EOP	0.174	Partial
tc_D7.5_Day3	R2	Transconjugant	3	PRD1	0.5	10ul	-7	7	7000000000	91700000000	EOP	0.0763	Partial
tc_D7.5_Day3	R2	Transconjugant	3	PRD1	0.5	10ul	-7	3	3000000000	91700000000	EOP	0.0327	Partial
tc_D7.5_Day3	R3	Transconjugant	3	PRD1	0.5	10ul	-7	5	5000000000	91700000000	EOP	0.0545	Partial
tc_D7.5_Day3	R3	Transconjugant	3	PRD1	0.5	10ul	-7	10	10000000000	91700000000	EOP	0.109	Partial
tc_D7.9_Day3	R1	Transconjugant	3	PRD1	0.5	10ul	-5	22	220000000	91700000000	EOP	0.0024	Partial
tc_D7.9_Day3	R1	Transconjugant	3	PRD1	0.5	10ul	-5	9	90000000	91700000000	EOP	0.000981	Partial
tc_D7.9_Day3	R2	Transconjugant	3	PRD1	0.5	10ul	-5	25	250000000	91700000000	EOP	0.00273	Partial
tc_D7.9_Day3	R2	Transconjugant	3	PRD1	0.5	10ul	-5	17	170000000	91700000000	EOP	0.00185	Partial
tc_D7.9_Day3	R3	Transconjugant	3	PRD1	0.5	10ul	-5	33	330000000	91700000000	EOP	0.0036	Partial
tc_D7.9_Day3	R3	Transconjugant	3	PRD1	0.5	10ul	-5	20	200000000	91700000000	EOP	0.00218	Partial
d_G6.1_Day8	R1	Donor	8	PRD1	0.5	10ul	-8	13	130000000000	193000000000	EOP	0.674	Susceptible
d_G6.1_Day8	R1	Donor	8	PRD1	0.5	10ul	-8	18	180000000000	193000000000	EOP	0.933	Susceptible
d_G6.1_Day8	R2	Donor	8	PRD1	0.5	10ul	-8	18	180000000000	193000000000	EOP	0.933	Susceptible
d_G6.1_Day8	R2	Donor	8	PRD1	0.5	10ul	-8	15	150000000000	193000000000	EOP	0.777	Susceptible
d_G6.1_Day8	R3	Donor	8	PRD1	0.5	10ul	-8	20	200000000000	193000000000	EOP	1.04	Susceptible
d_G6.1_Day8	R3	Donor	8	PRD1	0.5	10ul	-8	13	130000000000	193000000000	EOP	0.674	Susceptible
tc_G7.1_Day8	R1	Transconjugant	8	PRD1	0.5	10ul	-8	20	200000000000	193000000000	EOP	1.04	Susceptible
tc_G7.1_Day8	R1	Transconjugant	8	PRD1	0.5	10ul	-8	16	160000000000	193000000000	EOP	0.829	Susceptible
tc_G7.1_Day8	R2	Transconjugant	8	PRD1	0.5	10ul	-8	21	210000000000	193000000000	EOP	1.09	Susceptible
tc_G7.1_Day8	R2	Transconjugant	8	PRD1	0.5	10ul	-8	18	180000000000	193000000000	EOP	0.933	Susceptible
tc_G7.1_Day8	R3	Transconjugant	8	PRD1	0.5	10ul	-8	21	210000000000	193000000000	EOP	1.09	Susceptible
tc_G7.1_Day8	R3	Transconjugant	8	PRD1	0.5	10ul	-8	16	160000000000	193000000000	EOP	0.829	Susceptible
d_A6.4_Day8	R1	Donor	8	PRD1	0	10ul	-6	26	2600000000	95000000000	EOP	0.0274	Partial
d_A6.4_Day8	R1	Donor	8	PRD1	0	10ul	-6	22	2200000000	95000000000	EOP	0.0232	Partial
d_A6.4_Day8	R2	Donor	8	PRD1	0	10ul	-6	20	2000000000	95000000000	EOP	0.0211	Partial
d_A6.4_Day8	R2	Donor	8	PRD1	0	10ul	-6	31	3100000000	95000000000	EOP	0.0326	Partial
d_A6.4_Day8	R3	Donor	8	PRD1	0	10ul	-6	21	2100000000	95000000000	EOP	0.0221	Partial
d_A6.4_Day8	R3	Donor	8	PRD1	0	10ul	-6	17	1700000000	95000000000	EOP	0.0179	Partial
d_A6.5_Day8	R1	Donor	8	PRD1	0	10ul	-8	7	70000000000	95000000000	EOP	0.737	Susceptible
d_A6.5_Day8	R1	Donor	8	PRD1	0	10ul	-8	8	80000000000	95000000000	EOP	0.842	Susceptible
d_A6.5_Day8	R2	Donor	8	PRD1	0	10ul	-8	15	150000000000	95000000000	EOP	1.58	Susceptible
d_A6.5_Day8	R2	Donor	8	PRD1	0	10ul	-8	10	100000000000	95000000000	EOP	1.05	Susceptible
d_A6.5_Day8	R3	Donor	8	PRD1	0	10ul	-8	16	160000000000	95000000000	EOP	1.68	Susceptible
d_A6.5_Day8	R3	Donor	8	PRD1	0	10ul	-8	12	120000000000	95000000000	EOP	1.26	Susceptible
d_A6.10_Day8	R1	Donor	8	PRD1	0	10ul	-6	65	6500000000	95000000000	EOP	0.0684	Partial
d_A6.10_Day8	R1	Donor	8	PRD1	0	10ul	-6	59	5900000000	95000000000	EOP	0.0621	Partial
d_A6.10_Day8	R2	Donor	8	PRD1	0	10ul	-6	32	3200000000	95000000000	EOP	0.0337	Partial
d_A6.10_Day8	R2	Donor	8	PRD1	0	10ul	-6	22	2200000000	95000000000	EOP	0.0232	Partial
d_A6.10_Day8	R3	Donor	8	PRD1	0	10ul	-6	26	2600000000	95000000000	EOP	0.0274	Partial
d_A6.10_Day8	R3	Donor	8	PRD1	0	10ul	-6	32	3200000000	95000000000	EOP	0.0337	Partial
d_A7.6_Day8	R1	Donor	8	PRD1	0	10ul	-6	0	0	95000000000	EOP	1e-06	Resistance
d_A7.6_Day8	R1	Donor	8	PRD1	0	10ul	-6	0	0	95000000000	EOP	1e-06	Resistance
d_A7.6_Day8	R2	Donor	8	PRD1	0	10ul	-6	0	0	95000000000	EOP	1e-06	Resistance
d_A7.6_Day8	R2	Donor	8	PRD1	0	10ul	-6	0	0	95000000000	EOP	1e-06	Resistance
d_A7.6_Day8	R3	Donor	8	PRD1	0	10ul	-6	0	0	95000000000	EOP	1e-06	Resistance
d_A7.6_Day8	R3	Donor	8	PRD1	0	10ul	-6	0	0	95000000000	EOP	1e-06	Resistance
d_A8.6_Day8	R1	Donor	8	PRD1	0	10ul	-1	0	0	95000000000	EOP	1e-06	Resistance
d_A8.6_Day8	R1	Donor	8	PRD1	0	10ul	-1	0	0	95000000000	EOP	1e-06	Resistance
d_A8.6_Day8	R2	Donor	8	PRD1	0	10ul	-1	0	0	95000000000	EOP	1e-06	Resistance
d_A8.6_Day8	R2	Donor	8	PRD1	0	10ul	-1	0	0	95000000000	EOP	1e-06	Resistance
d_A8.6_Day8	R3	Donor	8	PRD1	0	10ul	-1	0	0	95000000000	EOP	1e-06	Resistance
d_A8.6_Day8	R3	Donor	8	PRD1	0	10ul	-1	0	0	95000000000	EOP	1e-06	Resistance
d_D6.4_Day8	R1	Donor	8	PRD1	0.5	10ul	-6	0	0	95000000000	EOP	1e-06	Resistance
d_D6.4_Day8	R1	Donor	8	PRD1	0.5	10ul	-6	0	0	95000000000	EOP	1e-06	Resistance
d_D6.4_Day8	R2	Donor	8	PRD1	0.5	10ul	-6	0	0	95000000000	EOP	1e-06	Resistance
d_D6.4_Day8	R2	Donor	8	PRD1	0.5	10ul	-6	0	0	95000000000	EOP	1e-06	Resistance
d_D6.4_Day8	R3	Donor	8	PRD1	0.5	10ul	-6	0	0	95000000000	EOP	1e-06	Resistance
d_D6.4_Day8	R3	Donor	8	PRD1	0.5	10ul	-6	0	0	95000000000	EOP	1e-06	Resistance
d_D6.9_Day8	R1	Donor	8	PRD1	0.5	10ul	-6	3	30000000000	95000000000	EOP	0.316	Partial
d_D6.9_Day8	R1	Donor	8	PRD1	0.5	10ul	-6	2	20000000000	95000000000	EOP	0.211	Partial
d_D6.9_Day8	R2	Donor	8	PRD1	0.5	10ul	-6	8	80000000000	95000000000	EOP	0.842	Partial
d_D6.9_Day8	R2	Donor	8	PRD1	0.5	10ul	-6	8	80000000000	95000000000	EOP	0.842	Partial
d_D6.9_Day8	R3	Donor	8	PRD1	0.5	10ul	-6	3	30000000000	95000000000	EOP	0.316	Partial
d_D6.9_Day8	R3	Donor	8	PRD1	0.5	10ul	-6	5	50000000000	95000000000	EOP	0.526	Partial
d_D7.6_Day8	R1	Donor	8	PRD1	0.5	10ul	-6	29	29000000000	95000000000	EOP	0.305	Partial
d_D7.6_Day8	R1	Donor	8	PRD1	0.5	10ul	-6	24	24000000000	95000000000	EOP	0.253	Partial
d_D7.6_Day8	R2	Donor	8	PRD1	0.5	10ul	-6	19	19000000000	95000000000	EOP	0.2	Partial
d_D7.6_Day8	R2	Donor	8	PRD1	0.5	10ul	-6	23	23000000000	95000000000	EOP	0.242	Partial
d_D7.6_Day8	R3	Donor	8	PRD1	0.5	10ul	-6	17	17000000000	95000000000	EOP	0.179	Partial
d_D7.6_Day8	R3	Donor	8	PRD1	0.5	10ul	-6	19	19000000000	95000000000	EOP	0.2	Partial
d_D8.3_Day8	R1	Donor	8	PRD1	0.5	10ul	-1	0	0	95000000000	EOP	1e-06	Resistance
d_D8.3_Day8	R1	Donor	8	PRD1	0.5	10ul	-1	0	0	95000000000	EOP	1e-06	Resistance
d_D8.3_Day8	R2	Donor	8	PRD1	0.5	10ul	-1	0	0	95000000000	EOP	1e-06	Resistance
d_D8.3_Day8	R2	Donor	8	PRD1	0.5	10ul	-1	0	0	95000000000	EOP	1e-06	Resistance
d_D8.3_Day8	R3	Donor	8	PRD1	0.5	10ul	-1	0	0	95000000000	EOP	1e-06	Resistance
d_D8.3_Day8	R3	Donor	8	PRD1	0.5	10ul	-1	0	0	95000000000	EOP	1e-06	Resistance
tc_A6.6_Day8	R1	Transconjugant	8	PRD1	0	10ul	-6	31	3100000000	91700000000	EOP	0.0338	Partial
tc_A6.6_Day8	R1	Transconjugant	8	PRD1	0	10ul	-6	37	3700000000	91700000000	EOP	0.0403	Partial
tc_A6.6_Day8	R2	Transconjugant	8	PRD1	0	10ul	-6	21	2100000000	91700000000	EOP	0.0229	Partial
tc_A6.6_Day8	R2	Transconjugant	8	PRD1	0	10ul	-6	25	2500000000	91700000000	EOP	0.0273	Partial
tc_A6.6_Day8	R3	Transconjugant	8	PRD1	0	10ul	-6	16	1600000000	91700000000	EOP	0.0174	Partial
tc_A6.6_Day8	R3	Transconjugant	8	PRD1	0	10ul	-6	20	2000000000	91700000000	EOP	0.0218	Partial
tc_A7.10_Day8	R1	Transconjugant	8	PRD1	0	10ul	-6	6	600000000	91700000000	EOP	0.00654	Partial
tc_A7.10_Day8	R1	Transconjugant	8	PRD1	0	10ul	-6	5	500000000	91700000000	EOP	0.00545	Partial
tc_A7.10_Day8	R2	Transconjugant	8	PRD1	0	10ul	-6	1	100000000	91700000000	EOP	0.00109	Partial
tc_A7.10_Day8	R2	Transconjugant	8	PRD1	0	10ul	-6	5	500000000	91700000000	EOP	0.00545	Partial
tc_A7.10_Day8	R3	Transconjugant	8	PRD1	0	10ul	-6	8	800000000	91700000000	EOP	0.00872	Partial
tc_A7.10_Day8	R3	Transconjugant	8	PRD1	0	10ul	-6	3	300000000	91700000000	EOP	0.00327	Partial
tc_A8.10_Day8	R1	Transconjugant	8	PRD1	0	10ul	-6	16	90000000000	91700000000	EOP	0.981	Partial
tc_A8.10_Day8	R1	Transconjugant	8	PRD1	0	10ul	-6	23	2300000000	91700000000	EOP	0.0251	Partial
tc_A8.10_Day8	R2	Transconjugant	8	PRD1	0	10ul	-6	23	2300000000	91700000000	EOP	0.0251	Partial
tc_A8.10_Day8	R2	Transconjugant	8	PRD1	0	10ul	-6	12	1200000000	91700000000	EOP	0.0131	Partial
tc_A8.10_Day8	R3	Transconjugant	8	PRD1	0	10ul	-6	15	1500000000	91700000000	EOP	0.0164	Partial
tc_A8.10_Day8	R3	Transconjugant	8	PRD1	0	10ul	-6	19	1900000000	91700000000	EOP	0.0207	Partial
tc_D6.6_Day8	R1	Transconjugant	8	PRD1	0.5	10ul	-6	21	210000000	91700000000	EOP	0.00229	Partial
tc_D6.6_Day8	R1	Transconjugant	8	PRD1	0.5	10ul	-6	12	120000000	91700000000	EOP	0.00131	Partial
tc_D6.6_Day8	R2	Transconjugant	8	PRD1	0.5	10ul	-6	70	700000000	91700000000	EOP	0.00763	Partial
tc_D6.6_Day8	R2	Transconjugant	8	PRD1	0.5	10ul	-6	43	430000000	91700000000	EOP	0.00469	Partial
tc_D6.6_Day8	R3	Transconjugant	8	PRD1	0.5	10ul	-6	54	540000000	91700000000	EOP	0.00589	Partial
tc_D6.6_Day8	R3	Transconjugant	8	PRD1	0.5	10ul	-6	37	370000000	91700000000	EOP	0.00403	Partial
tc_D6.8_Day8	R1	Transconjugant	8	PRD1	0.5	10ul	-6	39	3900000000	91700000000	EOP	0.0425	Partial
tc_D6.8_Day8	R1	Transconjugant	8	PRD1	0.5	10ul	-6	24	2400000000	91700000000	EOP	0.0262	Partial
tc_D6.8_Day8	R2	Transconjugant	8	PRD1	0.5	10ul	-6	47	4700000000	91700000000	EOP	0.0513	Partial
tc_D6.8_Day8	R2	Transconjugant	8	PRD1	0.5	10ul	-6	50	5000000000	91700000000	EOP	0.0545	Partial
tc_D6.8_Day8	R3	Transconjugant	8	PRD1	0.5	10ul	-6	43	4300000000	91700000000	EOP	0.0469	Partial
tc_D6.8_Day8	R3	Transconjugant	8	PRD1	0.5	10ul	-6	35	3500000000	91700000000	EOP	0.0382	Partial
d_A6.2_Day12	R1	Donor	12	PRD1	0	10ul	-6	0	0	193000000000	EOP	1e-06	Resistance
d_A6.2_Day12	R1	Donor	12	PRD1	0	10ul	-6	0	0	193000000000	EOP	1e-06	Resistance
d_A6.2_Day12	R2	Donor	12	PRD1	0	10ul	-6	0	0	193000000000	EOP	1e-06	Resistance
d_A6.2_Day12	R2	Donor	12	PRD1	0	10ul	-6	0	0	193000000000	EOP	1e-06	Resistance
d_A6.2_Day12	R3	Donor	12	PRD1	0	10ul	-6	0	0	193000000000	EOP	1e-06	Resistance
d_A6.2_Day12	R3	Donor	12	PRD1	0	10ul	-6	0	0	193000000000	EOP	1e-06	Resistance
d_A7.2_Day12	R1	Donor	12	PRD1	0	10ul	-6	0	0	193000000000	EOP	1e-06	Resistance
d_A7.2_Day12	R1	Donor	12	PRD1	0	10ul	-6	0	0	193000000000	EOP	1e-06	Resistance
d_A7.2_Day12	R2	Donor	12	PRD1	0	10ul	-6	0	0	193000000000	EOP	1e-06	Resistance
d_A7.2_Day12	R2	Donor	12	PRD1	0	10ul	-6	0	0	193000000000	EOP	1e-06	Resistance
d_A7.2_Day12	R3	Donor	12	PRD1	0	10ul	-6	0	0	193000000000	EOP	1e-06	Resistance
d_A7.2_Day12	R3	Donor	12	PRD1	0	10ul	-6	0	0	193000000000	EOP	1e-06	Resistance
tc_A6.1_Day12	R1	Transconjugant	12	PRD1	0	10ul	-6	18	180000000000	193000000000	EOP	0.933	Susceptible
tc_A6.1_Day12	R1	Transconjugant	12	PRD1	0	10ul	-6	20	200000000000	193000000000	EOP	1.04	Susceptible
tc_A6.1_Day12	R2	Transconjugant	12	PRD1	0	10ul	-6	20	200000000000	193000000000	EOP	1.04	Susceptible
tc_A6.1_Day12	R2	Transconjugant	12	PRD1	0	10ul	-6	24	240000000000	193000000000	EOP	1.24	Susceptible
tc_A6.1_Day12	R3	Transconjugant	12	PRD1	0	10ul	-6	19	190000000000	193000000000	EOP	0.984	Susceptible
tc_A6.1_Day12	R3	Transconjugant	12	PRD1	0	10ul	-6	21	210000000000	193000000000	EOP	1.09	Susceptible
tc_A7.1_Day12	R1	Transconjugant	12	PRD1	0	10ul	-6	9	90000000000	193000000000	EOP	0.466	Partial
tc_A7.1_Day12	R1	Transconjugant	12	PRD1	0	10ul	-6	10	100000000000	193000000000	EOP	0.518	Partial
tc_A7.1_Day12	R2	Transconjugant	12	PRD1	0	10ul	-6	11	110000000000	193000000000	EOP	0.57	Partial
tc_A7.1_Day12	R2	Transconjugant	12	PRD1	0	10ul	-6	9	90000000000	193000000000	EOP	0.466	Partial
tc_A7.1_Day12	R3	Transconjugant	12	PRD1	0	10ul	-6	11	110000000000	193000000000	EOP	0.57	Partial
tc_A7.1_Day12	R3	Transconjugant	12	PRD1	0	10ul	-6	15	150000000000	193000000000	EOP	0.777	Partial
tc_A8.2_Day12	R1	Transconjugant	12	PRD1	0	10ul	-6	21	21000000	193000000000	EOP	0.000109	Partial
tc_A8.2_Day12	R1	Transconjugant	12	PRD1	0	10ul	-6	28	28000000	193000000000	EOP	0.000145	Partial
tc_A8.2_Day12	R2	Transconjugant	12	PRD1	0	10ul	-6	14	14000000	193000000000	EOP	7.25e-05	Partial
tc_A8.2_Day12	R2	Transconjugant	12	PRD1	0	10ul	-6	10	10000000	193000000000	EOP	5.18e-05	Partial
tc_A8.2_Day12	R3	Transconjugant	12	PRD1	0	10ul	-6	19	190000000	193000000000	EOP	0.000984	Partial
tc_A8.2_Day12	R3	Transconjugant	12	PRD1	0	10ul	-6	13	130000000	193000000000	EOP	0.000674	Partial
d_D6.1_Day12	R1	Donor	12	PRD1	0.5	10ul	-6	0	0	193000000000	EOP	1e-06	Resistance
d_D6.1_Day12	R1	Donor	12	PRD1	0.5	10ul	-6	0	0	193000000000	EOP	1e-06	Resistance
d_D6.1_Day12	R2	Donor	12	PRD1	0.5	10ul	-6	0	0	193000000000	EOP	1e-06	Resistance
d_D6.1_Day12	R2	Donor	12	PRD1	0.5	10ul	-6	0	0	193000000000	EOP	1e-06	Resistance
d_D6.1_Day12	R3	Donor	12	PRD1	0.5	10ul	-6	0	0	193000000000	EOP	1e-06	Resistance
d_D6.1_Day12	R3	Donor	12	PRD1	0.5	10ul	-6	0	0	193000000000	EOP	1e-06	Resistance
d_D8.1_Day12	R1	Donor	12	PRD1	0.5	10ul	-6	0	0	193000000000	EOP	1e-06	Resistance
d_D8.1_Day12	R1	Donor	12	PRD1	0.5	10ul	-6	0	0	193000000000	EOP	1e-06	Resistance
d_D8.1_Day12	R2	Donor	12	PRD1	0.5	10ul	-6	0	0	193000000000	EOP	1e-06	Resistance
d_D8.1_Day12	R2	Donor	12	PRD1	0.5	10ul	-6	0	0	193000000000	EOP	1e-06	Resistance
d_D8.1_Day12	R3	Donor	12	PRD1	0.5	10ul	-6	0	0	193000000000	EOP	1e-06	Resistance
d_D8.1_Day12	R3	Donor	12	PRD1	0.5	10ul	-6	0	0	193000000000	EOP	1e-06	Resistance
tc_D6.1_Day12	R1	Transconjugant	12	PRD1	0.5	10ul	-6	19	190000000000	193000000000	EOP	0.984	Susceptible
tc_D6.1_Day12	R1	Transconjugant	12	PRD1	0.5	10ul	-6	22	220000000000	193000000000	EOP	1.14	Susceptible
tc_D6.1_Day12	R2	Transconjugant	12	PRD1	0.5	10ul	-6	22	220000000000	193000000000	EOP	1.14	Susceptible
tc_D6.1_Day12	R2	Transconjugant	12	PRD1	0.5	10ul	-6	21	210000000000	193000000000	EOP	1.09	Susceptible
tc_D6.1_Day12	R3	Transconjugant	12	PRD1	0.5	10ul	-6	16	160000000000	193000000000	EOP	0.829	Susceptible
tc_D6.1_Day12	R3	Transconjugant	12	PRD1	0.5	10ul	-6	18	180000000000	193000000000	EOP	0.933	Susceptible
tc_D8.1_Day12	R1	Transconjugant	12	PRD1	0.5	10ul	-6	24	240000000000	193000000000	EOP	1.24	Susceptible
tc_D8.1_Day12	R1	Transconjugant	12	PRD1	0.5	10ul	-6	20	200000000000	193000000000	EOP	1.04	Susceptible
tc_D8.1_Day12	R2	Transconjugant	12	PRD1	0.5	10ul	-6	11	110000000000	193000000000	EOP	0.57	Susceptible
tc_D8.1_Day12	R2	Transconjugant	12	PRD1	0.5	10ul	-6	16	160000000000	193000000000	EOP	0.829	Susceptible
tc_D8.1_Day12	R3	Transconjugant	12	PRD1	0.5	10ul	-6	17	170000000000	193000000000	EOP	0.881	Susceptible
tc_D8.1_Day12	R3	Transconjugant	12	PRD1	0.5	10ul	-6	15	150000000000	193000000000	EOP	0.777	Susceptible
d_A6.3_Day12	R1	Donor	12	PRD1	0	10ul	-1	0	0	95000000000	EOP	1e-06	Resistance
d_A6.3_Day12	R1	Donor	12	PRD1	0	10ul	-1	0	0	95000000000	EOP	1e-06	Resistance
d_A6.3_Day12	R2	Donor	12	PRD1	0	10ul	-1	0	0	95000000000	EOP	1e-06	Resistance
d_A6.3_Day12	R2	Donor	12	PRD1	0	10ul	-1	0	0	95000000000	EOP	1e-06	Resistance
d_A6.3_Day12	R3	Donor	12	PRD1	0	10ul	-1	0	0	95000000000	EOP	1e-06	Resistance
d_A6.3_Day12	R3	Donor	12	PRD1	0	10ul	-1	0	0	95000000000	EOP	1e-06	Resistance
d_A6.10_Day12	R1	Donor	12	PRD1	0	10ul	-1	0	0	95000000000	EOP	1e-06	Resistance
d_A6.10_Day12	R1	Donor	12	PRD1	0	10ul	-1	0	0	95000000000	EOP	1e-06	Resistance
d_A6.10_Day12	R2	Donor	12	PRD1	0	10ul	-1	0	0	95000000000	EOP	1e-06	Resistance
d_A6.10_Day12	R2	Donor	12	PRD1	0	10ul	-1	0	0	95000000000	EOP	1e-06	Resistance
d_A6.10_Day12	R3	Donor	12	PRD1	0	10ul	-1	0	0	95000000000	EOP	1e-06	Resistance
d_A6.10_Day12	R3	Donor	12	PRD1	0	10ul	-1	0	0	95000000000	EOP	1e-06	Resistance
d_D8.8_Day12	R1	Donor	12	PRD1	0.5	10ul	-6	9	90000000000	95000000000	EOP	0.947	Partial
d_D8.8_Day12	R1	Donor	12	PRD1	0.5	10ul	-6	6	60000000000	95000000000	EOP	0.632	Partial
d_D8.8_Day12	R2	Donor	12	PRD1	0.5	10ul	-6	7	70000000000	95000000000	EOP	0.737	Partial
d_D8.8_Day12	R2	Donor	12	PRD1	0.5	10ul	-6	3	30000000000	95000000000	EOP	0.316	Partial
d_D8.8_Day12	R3	Donor	12	PRD1	0.5	10ul	-6	11	110000000000	95000000000	EOP	1.16	Partial
d_D8.8_Day12	R3	Donor	12	PRD1	0.5	10ul	-6	11	110000000000	95000000000	EOP	1.16	Partial
tc_A6.5_Day12	R1	Transconjugant	12	PRD1	0	10ul	-6	0	0	91700000000	EOP	1e-06	Resistance
tc_A6.5_Day12	R1	Transconjugant	12	PRD1	0	10ul	-6	0	0	91700000000	EOP	1e-06	Resistance
tc_A6.5_Day12	R2	Transconjugant	12	PRD1	0	10ul	-6	0	0	91700000000	EOP	1e-06	Resistance
tc_A6.5_Day12	R2	Transconjugant	12	PRD1	0	10ul	-6	0	0	91700000000	EOP	1e-06	Resistance
tc_A6.5_Day12	R3	Transconjugant	12	PRD1	0	10ul	-6	0	0	91700000000	EOP	1e-06	Resistance
tc_A6.5_Day12	R3	Transconjugant	12	PRD1	0	10ul	-6	0	0	91700000000	EOP	1e-06	Resistance
tc_A6.10_Day12	R1	Transconjugant	12	PRD1	0	10ul	-6	27	2700000000	91700000000	EOP	0.0294	Partial
tc_A6.10_Day12	R1	Transconjugant	12	PRD1	0	10ul	-6	20	2000000000	91700000000	EOP	0.0218	Partial
tc_A6.10_Day12	R2	Transconjugant	12	PRD1	0	10ul	-6	3	300000000	91700000000	EOP	0.00327	Partial
tc_A6.10_Day12	R2	Transconjugant	12	PRD1	0	10ul	-6	6	600000000	91700000000	EOP	0.00654	Partial
tc_A6.10_Day12	R3	Transconjugant	12	PRD1	0	10ul	-6	24	2400000000	91700000000	EOP	0.0262	Partial
tc_A6.10_Day12	R3	Transconjugant	12	PRD1	0	10ul	-6	19	1900000000	91700000000	EOP	0.0207	Partial
tc_A7.3_Day12	R1	Transconjugant	12	PRD1	0	10ul	-6	27	2700000000	91700000000	EOP	0.0294	Partial
tc_A7.3_Day12	R1	Transconjugant	12	PRD1	0	10ul	-6	23	2300000000	91700000000	EOP	0.0251	Partial
tc_A7.3_Day12	R2	Transconjugant	12	PRD1	0	10ul	-6	30	3000000000	91700000000	EOP	0.0327	Partial
tc_A7.3_Day12	R2	Transconjugant	12	PRD1	0	10ul	-6	28	2800000000	91700000000	EOP	0.0305	Partial
tc_A7.3_Day12	R3	Transconjugant	12	PRD1	0	10ul	-6	25	2500000000	91700000000	EOP	0.0273	Partial
tc_A7.3_Day12	R3	Transconjugant	12	PRD1	0	10ul	-6	18	1800000000	91700000000	EOP	0.0196	Partial
tc_D6.6_Day12	R1	Transconjugant	12	PRD1	0.5	10ul	-6	63	6300000000	91700000000	EOP	0.0687	Partial
tc_D6.6_Day12	R1	Transconjugant	12	PRD1	0.5	10ul	-6	49	4900000000	91700000000	EOP	0.0534	Partial
tc_D6.6_Day12	R2	Transconjugant	12	PRD1	0.5	10ul	-6	69	6900000000	91700000000	EOP	0.0752	Partial
tc_D6.6_Day12	R2	Transconjugant	12	PRD1	0.5	10ul	-6	65	6500000000	91700000000	EOP	0.0709	Partial
tc_D6.6_Day12	R3	Transconjugant	12	PRD1	0.5	10ul	-6	73	7300000000	91700000000	EOP	0.0796	Partial
tc_D6.6_Day12	R3	Transconjugant	12	PRD1	0.5	10ul	-6	59	5900000000	91700000000	EOP	0.0643	Partial
tc_D6.8_Day12	R1	Transconjugant	12	PRD1	0.5	10ul	-6	6	60000000	91700000000	EOP	0.000654	Partial
tc_D6.8_Day12	R1	Transconjugant	12	PRD1	0.5	10ul	-6	3	30000000	91700000000	EOP	0.000327	Partial
tc_D6.8_Day12	R2	Transconjugant	12	PRD1	0.5	10ul	-6	11	110000000	91700000000	EOP	0.0012	Partial
tc_D6.8_Day12	R2	Transconjugant	12	PRD1	0.5	10ul	-6	5	50000000	91700000000	EOP	0.000545	Partial
tc_D6.8_Day12	R3	Transconjugant	12	PRD1	0.5	10ul	-6	17	170000000	91700000000	EOP	0.00185	Partial
tc_D6.8_Day12	R3	Transconjugant	12	PRD1	0.5	10ul	-6	10	100000000	91700000000	EOP	0.00109	Partial
tc_D7.5_Day12	R1	Transconjugant	12	PRD1	0.5	10ul	-6	0	0	91700000000	EOP	1e-06	Resistance
tc_D7.5_Day12	R1	Transconjugant	12	PRD1	0.5	10ul	-6	0	0	91700000000	EOP	1e-06	Resistance
tc_D7.5_Day12	R2	Transconjugant	12	PRD1	0.5	10ul	-6	0	0	91700000000	EOP	1e-06	Resistance
tc_D7.5_Day12	R2	Transconjugant	12	PRD1	0.5	10ul	-6	0	0	91700000000	EOP	1e-06	Resistance
tc_D7.5_Day12	R3	Transconjugant	12	PRD1	0.5	10ul	-6	0	0	91700000000	EOP	1e-06	Resistance
tc_D7.5_Day12	R3	Transconjugant	12	PRD1	0.5	10ul	-6	0	0	91700000000	EOP	1e-06	Resistance
d_A1.1_Day3	R1	Donor	3	No-phage	0	20ul	-6	24	1200000000	1770000000	EOC	0.679	Susceptible
d_A1.1_Day3	R1	Donor	3	No-phage	0	20ul	-6	33	1650000000	1770000000	EOC	0.932	Susceptible
d_A1.1_Day3	R2	Donor	3	No-phage	0	20ul	-6	18	900000000	1770000000	EOC	0.508	Susceptible
d_A1.1_Day3	R2	Donor	3	No-phage	0	20ul	-6	33	1650000000	1770000000	EOC	0.932	Susceptible
d_A1.1_Day3	R3	Donor	3	No-phage	0	20ul	-6	29	1450000000	1770000000	EOC	0.819	Susceptible
d_A1.1_Day3	R3	Donor	3	No-phage	0	20ul	-6	19	950000000	1770000000	EOC	0.537	Susceptible
tc_A1.1_Day3	R1	Transconjugant	3	No-phage	0	20ul	-6	16	800000000	1770000000	EOC	0.452	Susceptible
tc_A1.1_Day3	R1	Transconjugant	3	No-phage	0	20ul	-6	15	750000000	1770000000	EOC	0.424	Susceptible
tc_A1.1_Day3	R2	Transconjugant	3	No-phage	0	20ul	-6	56	2800000000	1770000000	EOC	1.58	Susceptible
tc_A1.1_Day3	R2	Transconjugant	3	No-phage	0	20ul	-6	55	2650000000	1770000000	EOC	1.5	Susceptible
tc_A1.1_Day3	R3	Transconjugant	3	No-phage	0	20ul	-6	42	2100000000	1770000000	EOC	1.19	Susceptible
tc_A1.1_Day3	R3	Transconjugant	3	No-phage	0	20ul	-6	26	1300000000	1770000000	EOC	0.734	Susceptible
d_D1.2_Day3	R1	Donor	3	No-phage	0.5	20ul	-6	20	1000000000	1770000000	EOC	0.565	Susceptible
d_D1.2_Day3	R1	Donor	3	No-phage	0.5	20ul	-6	34	1700000000	1770000000	EOC	0.96	Susceptible
d_D1.2_Day3	R2	Donor	3	No-phage	0.5	20ul	-6	63	3150000000	1770000000	EOC	1.78	Susceptible
d_D1.2_Day3	R2	Donor	3	No-phage	0.5	20ul	-6	60	3000000000	1770000000	EOC	1.69	Susceptible
d_D1.2_Day3	R3	Donor	3	No-phage	0.5	20ul	-6	38	1900000000	1770000000	EOC	1.07	Susceptible
d_D1.2_Day3	R3	Donor	3	No-phage	0.5	20ul	-6	45	2250000000	1770000000	EOC	1.27	Susceptible
tc_D1.2_Day3	R1	Transconjugant	3	No-phage	0.5	20ul	-6	14	700000000	1770000000	EOC	0.395	Susceptible
tc_D1.2_Day3	R1	Transconjugant	3	No-phage	0.5	20ul	-6	15	750000000	1770000000	EOC	0.424	Susceptible
tc_D1.2_Day3	R2	Transconjugant	3	No-phage	0.5	20ul	-6	49	2450000000	1770000000	EOC	1.38	Susceptible
tc_D1.2_Day3	R2	Transconjugant	3	No-phage	0.5	20ul	-6	50	2500000000	1770000000	EOC	1.41	Susceptible
tc_D1.2_Day3	R3	Transconjugant	3	No-phage	0.5	20ul	-6	56	2650000000	1770000000	EOC	1.5	Susceptible
tc_D1.2_Day3	R3	Transconjugant	3	No-phage	0.5	20ul	-6	41	2050000000	1770000000	EOC	1.16	Susceptible
d_G1.1_Day3	R1	Donor	3	No-phage	0.5	20ul	-6	55	2750000000	1770000000	EOC	1.55	Susceptible
d_G1.1_Day3	R1	Donor	3	No-phage	0.5	20ul	-6	57	2850000000	1770000000	EOC	1.61	Susceptible
d_G1.1_Day3	R2	Donor	3	No-phage	0.5	20ul	-6	52	2600000000	1770000000	EOC	1.47	Susceptible
d_G1.1_Day3	R2	Donor	3	No-phage	0.5	20ul	-6	34	1700000000	1770000000	EOC	0.96	Susceptible
d_G1.1_Day3	R3	Donor	3	No-phage	0.5	20ul	-6	58	2900000000	1770000000	EOC	1.64	Susceptible
d_G1.1_Day3	R3	Donor	3	No-phage	0.5	20ul	-6	44	2200000000	1770000000	EOC	1.24	Susceptible
tc_G1.1_Day3	R1	Transconjugant	3	No-phage	0.5	20ul	-6	22	1100000000	1770000000	EOC	0.621	Susceptible
tc_G1.1_Day3	R1	Transconjugant	3	No-phage	0.5	20ul	-6	22	1100000000	1770000000	EOC	0.621	Susceptible
tc_G1.1_Day3	R2	Transconjugant	3	No-phage	0.5	20ul	-6	42	2100000000	1770000000	EOC	1.19	Susceptible
tc_G1.1_Day3	R2	Transconjugant	3	No-phage	0.5	20ul	-6	46	23000000	1770000000	EOC	0.013	Susceptible
tc_G1.1_Day3	R3	Transconjugant	3	No-phage	0.5	20ul	-6	27	1350000000	1770000000	EOC	0.763	Susceptible
tc_G1.1_Day3	R3	Transconjugant	3	No-phage	0.5	20ul	-6	21	1050000000	1770000000	EOC	0.593	Susceptible
d_A1.1_Day12	R1	Donor	12	No-phage	0	20ul	-6	7	350000000	2580000000	EOC	0.136	Susceptible
d_A1.1_Day12	R1	Donor	12	No-phage	0	20ul	-6	7	350000000	2580000000	EOC	0.136	Susceptible
d_A1.1_Day12	R2	Donor	12	No-phage	0	20ul	-6	12	600000000	2580000000	EOC	0.233	Susceptible
d_A1.1_Day12	R2	Donor	12	No-phage	0	20ul	-6	4	200000000	2580000000	EOC	0.0775	Susceptible
d_A1.1_Day12	R3	Donor	12	No-phage	0	20ul	-6	25	1250000000	2580000000	EOC	0.484	Susceptible
d_A1.1_Day12	R3	Donor	12	No-phage	0	20ul	-6	16	800000000	2580000000	EOC	0.31	Susceptible
tc_A3.2_Day12	R1	Transconjugant	12	No-phage	0	20ul	-6	10	500000000	2580000000	EOC	0.194	Susceptible
tc_A3.2_Day12	R1	Transconjugant	12	No-phage	0	20ul	-6	27	1350000000	2580000000	EOC	0.523	Susceptible
tc_A3.2_Day12	R2	Transconjugant	12	No-phage	0	20ul	-6	5	250000000	2580000000	EOC	0.0969	Susceptible
tc_A3.2_Day12	R2	Transconjugant	12	No-phage	0	20ul	-6	6	300000000	2580000000	EOC	0.116	Susceptible
tc_A3.2_Day12	R3	Transconjugant	12	No-phage	0	20ul	-6	17	850000000	2580000000	EOC	0.329	Susceptible
tc_A3.2_Day12	R3	Transconjugant	12	No-phage	0	20ul	-6	28	1400000000	2580000000	EOC	0.543	Susceptible
d_D2.2_Day12	R1	Donor	12	No-phage	0.5	20ul	-6	73	3650000000	2580000000	EOC	1.41	Susceptible
d_D2.2_Day12	R1	Donor	12	No-phage	0.5	20ul	-6	72	3600000000	2580000000	EOC	1.4	Susceptible
d_D2.2_Day12	R2	Donor	12	No-phage	0.5	20ul	-6	69	3450000000	2580000000	EOC	1.34	Susceptible
d_D2.2_Day12	R2	Donor	12	No-phage	0.5	20ul	-6	81	4050000000	2580000000	EOC	1.57	Susceptible
d_D2.2_Day12	R3	Donor	12	No-phage	0.5	20ul	-6	64	3200000000	2580000000	EOC	1.24	Susceptible
d_D2.2_Day12	R3	Donor	12	No-phage	0.5	20ul	-6	80	4000000000	2580000000	EOC	1.55	Susceptible
tc_D1.2_Day12	R1	Transconjugant	12	No-phage	0.5	20ul	-6	8	400000000	2580000000	EOC	0.155	Susceptible
tc_D1.2_Day12	R1	Transconjugant	12	No-phage	0.5	20ul	-6	13	650000000	2580000000	EOC	0.252	Susceptible
tc_D1.2_Day12	R2	Transconjugant	12	No-phage	0.5	20ul	-6	38	1900000000	2580000000	EOC	0.736	Susceptible
tc_D1.2_Day12	R2	Transconjugant	12	No-phage	0.5	20ul	-6	43	2150000000	2580000000	EOC	0.833	Susceptible
tc_D1.2_Day12	R3	Transconjugant	12	No-phage	0.5	20ul	-6	40	2000000000	2580000000	EOC	0.775	Susceptible
tc_D1.2_Day12	R3	Transconjugant	12	No-phage	0.5	20ul	-6	29	1450000000	2580000000	EOC	0.562	Susceptible
d_G1.1_Day12	R1	Donor	12	No-phage	0.5	20ul	-6	87	4350000000	2580000000	EOC	1.69	Susceptible
d_G1.1_Day12	R1	Donor	12	No-phage	0.5	20ul	-6	70	3500000000	2580000000	EOC	1.36	Susceptible
d_G1.1_Day12	R2	Donor	12	No-phage	0.5	20ul	-6	77	3850000000	2580000000	EOC	1.49	Susceptible
d_G1.1_Day12	R2	Donor	12	No-phage	0.5	20ul	-6	93	4650000000	2580000000	EOC	1.8	Susceptible
d_G1.1_Day12	R3	Donor	12	No-phage	0.5	20ul	-6	82	4100000000	2580000000	EOC	1.59	Susceptible
d_G1.1_Day12	R3	Donor	12	No-phage	0.5	20ul	-6	76	3800000000	2580000000	EOC	1.47	Susceptible
tc_G1.1_Day12	R1	Transconjugant	12	No-phage	0.5	20ul	-6	52	2600000000	2580000000	EOC	1.01	Susceptible
tc_G1.1_Day12	R1	Transconjugant	12	No-phage	0.5	20ul	-6	53	2650000000	2580000000	EOC	1.03	Susceptible
tc_G1.1_Day12	R2	Transconjugant	12	No-phage	0.5	20ul	-6	55	2750000000	2580000000	EOC	1.07	Susceptible
tc_G1.1_Day12	R2	Transconjugant	12	No-phage	0.5	20ul	-6	59	2950000000	2580000000	EOC	1.14	Susceptible
tc_G1.1_Day12	R3	Transconjugant	12	No-phage	0.5	20ul	-6	42	2100000000	2580000000	EOC	0.814	Susceptible
tc_G1.1_Day12	R3	Transconjugant	12	No-phage	0.5	20ul	-6	47	2350000000	2580000000	EOC	0.911	Susceptible
d_A6.1_Day3	R1	Donor	3	PRD1	0	20ul	-6	15	750000	1770000000	EOC	0.000424	Resistance
d_A6.1_Day3	R1	Donor	3	PRD1	0	20ul	-6	3	150000	1770000000	EOC	8.47e-05	Resistance
d_A6.1_Day3	R2	Donor	3	PRD1	0	20ul	-6	6	300000	1770000000	EOC	0.000169	Resistance
d_A6.1_Day3	R2	Donor	3	PRD1	0	20ul	-6	10	500000	1770000000	EOC	0.000282	Resistance
d_A6.1_Day3	R3	Donor	3	PRD1	0	20ul	-6	17	850000	1770000000	EOC	0.00048	Resistance
d_A6.1_Day3	R3	Donor	3	PRD1	0	20ul	-6	9	450000	1770000000	EOC	0.000254	Resistance
d_A8.1_Day3	R1	Donor	3	PRD1	0	20ul	-6	1	50000	1770000000	EOC	2.82e-05	Resistance
d_A8.1_Day3	R1	Donor	3	PRD1	0	20ul	-6	0	0	1770000000	EOC	1e-06	Resistance
d_A8.1_Day3	R2	Donor	3	PRD1	0	20ul	-6	10	500000	1770000000	EOC	0.000282	Resistance
d_A8.1_Day3	R2	Donor	3	PRD1	0	20ul	-6	6	300000	1770000000	EOC	0.000169	Resistance
d_A8.1_Day3	R3	Donor	3	PRD1	0	20ul	-6	5	250000	1770000000	EOC	0.000141	Resistance
d_A8.1_Day3	R3	Donor	3	PRD1	0	20ul	-6	2	100000	1770000000	EOC	5.65e-05	Resistance
tc_A6.1_Day3	R1	Transconjugant	3	PRD1	0	20ul	-6	12	600000000	1770000000	EOC	0.339	Partial
tc_A6.1_Day3	R1	Transconjugant	3	PRD1	0	20ul	-6	22	1100000000	1770000000	EOC	0.621	Partial
tc_A6.1_Day3	R2	Transconjugant	3	PRD1	0	20ul	-6	30	1500000000	1770000000	EOC	0.847	Partial
tc_A6.1_Day3	R2	Transconjugant	3	PRD1	0	20ul	-6	29	1450000000	1770000000	EOC	0.819	Partial
tc_A6.1_Day3	R3	Transconjugant	3	PRD1	0	20ul	-6	9	450000000	1770000000	EOC	0.254	Partial
tc_A6.1_Day3	R3	Transconjugant	3	PRD1	0	20ul	-6	17	850000000	1770000000	EOC	0.48	Partial
tc_A8.1_Day3	R1	Transconjugant	3	PRD1	0	20ul	-6	16	800000000	1770000000	EOC	0.452	Partial
tc_A8.1_Day3	R1	Transconjugant	3	PRD1	0	20ul	-6	11	550000000	1770000000	EOC	0.311	Partial
tc_A8.1_Day3	R2	Transconjugant	3	PRD1	0	20ul	-6	54	2700000000	1770000000	EOC	1.53	Partial
tc_A8.1_Day3	R2	Transconjugant	3	PRD1	0	20ul	-6	59	2950000000	1770000000	EOC	1.67	Partial
tc_A8.1_Day3	R3	Transconjugant	3	PRD1	0	20ul	-6	22	1100000000	1770000000	EOC	0.621	Partial
tc_A8.1_Day3	R3	Transconjugant	3	PRD1	0	20ul	-6	33	1650000000	1770000000	EOC	0.932	Partial
d_D6.1_Day3	R1	Donor	3	PRD1	0.5	20ul	-6	36	1800000000	1770000000	EOC	1.02	Susceptible
d_D6.1_Day3	R1	Donor	3	PRD1	0.5	20ul	-6	27	1350000000	1770000000	EOC	0.763	Susceptible
d_D6.1_Day3	R2	Donor	3	PRD1	0.5	20ul	-6	51	2550000000	1770000000	EOC	1.44	Susceptible
d_D6.1_Day3	R2	Donor	3	PRD1	0.5	20ul	-6	50	2500000000	1770000000	EOC	1.41	Susceptible
d_D6.1_Day3	R3	Donor	3	PRD1	0.5	20ul	-6	41	2050000000	1770000000	EOC	1.16	Susceptible
d_D6.1_Day3	R3	Donor	3	PRD1	0.5	20ul	-6	48	2400000000	1770000000	EOC	1.36	Susceptible
d_D6.2_Day3	R1	Donor	3	PRD1	0.5	20ul	-6	46	2300000000	1770000000	EOC	1.3	Susceptible
d_D6.2_Day3	R1	Donor	3	PRD1	0.5	20ul	-6	54	2700000000	1770000000	EOC	1.53	Susceptible
d_D6.2_Day3	R2	Donor	3	PRD1	0.5	20ul	-6	52	2600000000	1770000000	EOC	1.47	Susceptible
d_D6.2_Day3	R2	Donor	3	PRD1	0.5	20ul	-6	47	2350000000	1770000000	EOC	1.33	Susceptible
d_D6.2_Day3	R3	Donor	3	PRD1	0.5	20ul	-6	36	1800000000	1770000000	EOC	1.02	Susceptible
d_D6.2_Day3	R3	Donor	3	PRD1	0.5	20ul	-6	50	2500000000	1770000000	EOC	1.41	Susceptible
d_D7.1_Day3	R1	Donor	3	PRD1	0.5	20ul	-6	20	10000000	1770000000	EOC	0.00565	Resistance
d_D7.1_Day3	R1	Donor	3	PRD1	0.5	20ul	-6	21	10500000	1770000000	EOC	0.00593	Resistance
d_D7.1_Day3	R2	Donor	3	PRD1	0.5	20ul	-6	33	16500000	1770000000	EOC	0.00932	Resistance
d_D7.1_Day3	R2	Donor	3	PRD1	0.5	20ul	-6	32	16000000	1770000000	EOC	0.00904	Resistance
d_D7.1_Day3	R3	Donor	3	PRD1	0.5	20ul	-6	25	12500000	1770000000	EOC	0.00706	Resistance
d_D7.1_Day3	R3	Donor	3	PRD1	0.5	20ul	-6	14	7000000	1770000000	EOC	0.00395	Resistance
tc_D6.1_Day3	R1	Transconjugant	3	PRD1	0.5	20ul	-6	15	700000000	1770000000	EOC	0.395	Susceptible
tc_D6.1_Day3	R1	Transconjugant	3	PRD1	0.5	20ul	-6	9	450000000	1770000000	EOC	0.254	Susceptible
tc_D6.1_Day3	R2	Transconjugant	3	PRD1	0.5	20ul	-6	54	2700000000	1770000000	EOC	1.53	Susceptible
tc_D6.1_Day3	R2	Transconjugant	3	PRD1	0.5	20ul	-6	66	3300000000	1770000000	EOC	1.86	Susceptible
tc_D6.1_Day3	R3	Transconjugant	3	PRD1	0.5	20ul	-6	20	1000000000	1770000000	EOC	0.565	Susceptible
tc_D6.1_Day3	R3	Transconjugant	3	PRD1	0.5	20ul	-6	27	1350000000	1770000000	EOC	0.763	Susceptible
tc_D7.2_Day3	R1	Transconjugant	3	PRD1	0.5	20ul	-6	10	500000000	1770000000	EOC	0.282	Susceptible
tc_D7.2_Day3	R1	Transconjugant	3	PRD1	0.5	20ul	-6	11	650000000	1770000000	EOC	0.367	Susceptible
tc_D7.2_Day3	R2	Transconjugant	3	PRD1	0.5	20ul	-6	37	2850000000	1770000000	EOC	1.61	Susceptible
tc_D7.2_Day3	R2	Transconjugant	3	PRD1	0.5	20ul	-6	33	2650000000	1770000000	EOC	1.5	Susceptible
tc_D7.2_Day3	R3	Transconjugant	3	PRD1	0.5	20ul	-6	26	1300000000	1770000000	EOC	0.734	Susceptible
tc_D7.2_Day3	R3	Transconjugant	3	PRD1	0.5	20ul	-6	42	2100000000	1770000000	EOC	1.19	Susceptible
d_G6.1_Day3	R1	Donor	3	PRD1	0.5	20ul	-6	92	4600000000	1770000000	EOC	2.6	Susceptible
d_G6.1_Day3	R1	Donor	3	PRD1	0.5	20ul	-6	93	4650000000	1770000000	EOC	2.63	Susceptible
d_G6.1_Day3	R2	Donor	3	PRD1	0.5	20ul	-6	55	2750000000	1770000000	EOC	1.55	Susceptible
d_G6.1_Day3	R2	Donor	3	PRD1	0.5	20ul	-6	55	2750000000	1770000000	EOC	1.55	Susceptible
d_G6.1_Day3	R3	Donor	3	PRD1	0.5	20ul	-6	63	3150000000	1770000000	EOC	1.78	Susceptible
d_G6.1_Day3	R3	Donor	3	PRD1	0.5	20ul	-6	56	2800000000	1770000000	EOC	1.58	Susceptible
tc_G6.1_Day3	R1	Transconjugant	3	PRD1	0.5	20ul	-6	4	200000000	1770000000	EOC	0.113	Susceptible
tc_G6.1_Day3	R1	Transconjugant	3	PRD1	0.5	20ul	-6	3	150000000	1770000000	EOC	0.0847	Susceptible
tc_G6.1_Day3	R2	Transconjugant	3	PRD1	0.5	20ul	-6	64	3200000000	1770000000	EOC	1.81	Susceptible
tc_G6.1_Day3	R2	Transconjugant	3	PRD1	0.5	20ul	-6	48	2400000000	1770000000	EOC	1.36	Susceptible
tc_G6.1_Day3	R3	Transconjugant	3	PRD1	0.5	20ul	-6	35	1750000000	1770000000	EOC	0.989	Susceptible
tc_G6.1_Day3	R3	Transconjugant	3	PRD1	0.5	20ul	-6	26	1300000000	1770000000	EOC	0.734	Susceptible
d_A7.6_Day3	R1	Donor	3	PRD1	0	20ul	-6	148	7400000000	6170000000	EOC	1.2	Susceptible
d_A7.6_Day3	R1	Donor	3	PRD1	0	20ul	-6	154	7700000000	6170000000	EOC	1.25	Susceptible
d_A7.6_Day3	R2	Donor	3	PRD1	0	20ul	-6	118	5900000000	6170000000	EOC	0.956	Susceptible
d_A7.6_Day3	R2	Donor	3	PRD1	0	20ul	-6	124	6200000000	6170000000	EOC	1	Susceptible
d_A7.6_Day3	R3	Donor	3	PRD1	0	20ul	-6	150	7500000000	6170000000	EOC	1.22	Susceptible
d_A7.6_Day3	R3	Donor	3	PRD1	0	20ul	-6	132	6600000000	6170000000	EOC	1.07	Susceptible
d_A8.3_Day3	R1	Donor	3	PRD1	0.5	20ul	-6	68	34000000	6170000000	EOC	0.00551	Resistance
d_A8.3_Day3	R1	Donor	3	PRD1	0.5	20ul	-6	60	30000000	6170000000	EOC	0.00486	Resistance
d_A8.3_Day3	R2	Donor	3	PRD1	0.5	20ul	-6	78	39000000	6170000000	EOC	0.00632	Resistance
d_A8.3_Day3	R2	Donor	3	PRD1	0.5	20ul	-6	71	35500000	6170000000	EOC	0.00575	Resistance
d_A8.3_Day3	R3	Donor	3	PRD1	0.5	20ul	-6	33	16500000	6170000000	EOC	0.00267	Resistance
d_A8.3_Day3	R3	Donor	3	PRD1	0.5	20ul	-6	57	28500000	6170000000	EOC	0.00462	Resistance
d_D8.7_Day3	R1	Donor	3	PRD1	0.5	20ul	-6	2	100000	6170000000	EOC	1.62e-05	Resistance
d_D8.7_Day3	R1	Donor	3	PRD1	0.5	20ul	-6	0	0	6170000000	EOC	1e-06	Resistance
d_D8.7_Day3	R2	Donor	3	PRD1	0.5	20ul	-6	1	50000	6170000000	EOC	8.1e-06	Resistance
d_D8.7_Day3	R2	Donor	3	PRD1	0.5	20ul	-6	2	100000	6170000000	EOC	1.62e-05	Resistance
d_D8.7_Day3	R3	Donor	3	PRD1	0.5	20ul	-6	2	100000	6170000000	EOC	1.62e-05	Resistance
d_D8.7_Day3	R3	Donor	3	PRD1	0.5	20ul	-6	1	50000	6170000000	EOC	8.1e-06	Resistance
d_D8.9_Day3	R1	Donor	3	PRD1	0.5	20ul	-6	133	6650000000	6170000000	EOC	1.08	Partial
d_D8.9_Day3	R1	Donor	3	PRD1	0.5	20ul	-6	127	6350000000	6170000000	EOC	1.03	Partial
d_D8.9_Day3	R2	Donor	3	PRD1	0.5	20ul	-6	135	6750000000	6170000000	EOC	1.09	Partial
d_D8.9_Day3	R2	Donor	3	PRD1	0.5	20ul	-6	135	6750000000	6170000000	EOC	1.09	Partial
d_D8.9_Day3	R3	Donor	3	PRD1	0.5	20ul	-6	121	6050000000	6170000000	EOC	0.981	Partial
d_D8.9_Day3	R3	Donor	3	PRD1	0.5	20ul	-6	103	5150000000	6170000000	EOC	0.835	Partial
tc_A8.4_Day3	R1	Transconjugant	3	PRD1	0	20ul	-6	0	0	6170000000	EOC	1e-06	Resistance
tc_A8.4_Day3	R1	Transconjugant	3	PRD1	0	20ul	-6	0	0	6170000000	EOC	1e-06	Resistance
tc_A8.4_Day3	R2	Transconjugant	3	PRD1	0	20ul	-6	0	0	6170000000	EOC	1e-06	Resistance
tc_A8.4_Day3	R2	Transconjugant	3	PRD1	0	20ul	-6	0	0	6170000000	EOC	1e-06	Resistance
tc_A8.4_Day3	R3	Transconjugant	3	PRD1	0	20ul	-6	0	0	6170000000	EOC	1e-06	Resistance
tc_A8.4_Day3	R3	Transconjugant	3	PRD1	0	20ul	-6	0	0	6170000000	EOC	1e-06	Resistance
tc_D7.5_Day3	R1	Transconjugant	3	PRD1	0.5	20ul	-6	9	4500000000	6170000000	EOC	0.729	Partial
tc_D7.5_Day3	R1	Transconjugant	3	PRD1	0.5	20ul	-6	8	4000000000	6170000000	EOC	0.648	Partial
tc_D7.5_Day3	R2	Transconjugant	3	PRD1	0.5	20ul	-6	8	4000000000	6170000000	EOC	0.648	Partial
tc_D7.5_Day3	R2	Transconjugant	3	PRD1	0.5	20ul	-6	5	2500000000	6170000000	EOC	0.405	Partial
tc_D7.5_Day3	R3	Transconjugant	3	PRD1	0.5	20ul	-6	5	2500000000	6170000000	EOC	0.405	Partial
tc_D7.5_Day3	R3	Transconjugant	3	PRD1	0.5	20ul	-6	5	5000000000	6170000000	EOC	0.81	Partial
tc_D7.9_Day3	R1	Transconjugant	3	PRD1	0.5	20ul	-6	8	4000000000	6170000000	EOC	0.648	Partial
tc_D7.9_Day3	R1	Transconjugant	3	PRD1	0.5	20ul	-6	6	3000000000	6170000000	EOC	0.486	Partial
tc_D7.9_Day3	R2	Transconjugant	3	PRD1	0.5	20ul	-6	6	3000000000	6170000000	EOC	0.486	Partial
tc_D7.9_Day3	R2	Transconjugant	3	PRD1	0.5	20ul	-6	7	3500000000	6170000000	EOC	0.567	Partial
tc_D7.9_Day3	R3	Transconjugant	3	PRD1	0.5	20ul	-6	9	4500000000	6170000000	EOC	0.729	Partial
tc_D7.9_Day3	R3	Transconjugant	3	PRD1	0.5	20ul	-6	7	3500000000	6170000000	EOC	0.567	Partial
d_G6.1_Day8	R1	Donor	8	PRD1	0.5	20ul	-6	97	4850000000	2580000000	EOC	1.88	Susceptible
d_G6.1_Day8	R1	Donor	8	PRD1	0.5	20ul	-6	94	4700000000	2580000000	EOC	1.82	Susceptible
d_G6.1_Day8	R2	Donor	8	PRD1	0.5	20ul	-6	130	6500000000	2580000000	EOC	2.52	Susceptible
d_G6.1_Day8	R2	Donor	8	PRD1	0.5	20ul	-6	116	5800000000	2580000000	EOC	2.25	Susceptible
d_G6.1_Day8	R3	Donor	8	PRD1	0.5	20ul	-6	89	4450000000	2580000000	EOC	1.72	Susceptible
d_G6.1_Day8	R3	Donor	8	PRD1	0.5	20ul	-6	103	5150000000	2580000000	EOC	2	Susceptible
tc_G7.1_Day8	R1	Transconjugant	8	PRD1	0.5	20ul	-6	56	2800000000	2580000000	EOC	1.09	Susceptible
tc_G7.1_Day8	R1	Transconjugant	8	PRD1	0.5	20ul	-6	58	2900000000	2580000000	EOC	1.12	Susceptible
tc_G7.1_Day8	R2	Transconjugant	8	PRD1	0.5	20ul	-6	85	4250000000	2580000000	EOC	1.65	Susceptible
tc_G7.1_Day8	R2	Transconjugant	8	PRD1	0.5	20ul	-6	82	4100000000	2580000000	EOC	1.59	Susceptible
tc_G7.1_Day8	R3	Transconjugant	8	PRD1	0.5	20ul	-6	60	3000000000	2580000000	EOC	1.16	Susceptible
tc_G7.1_Day8	R3	Transconjugant	8	PRD1	0.5	20ul	-6	72	3600000000	2580000000	EOC	1.4	Susceptible
d_A6.4_Day8	R1	Donor	8	PRD1	0	20ul	-6	123	6150000000	6170000000	EOC	0.997	Partial
d_A6.4_Day8	R1	Donor	8	PRD1	0	20ul	-6	118	5900000000	6170000000	EOC	0.956	Partial
d_A6.4_Day8	R2	Donor	8	PRD1	0	20ul	-6	104	5200000000	6170000000	EOC	0.843	Partial
d_A6.4_Day8	R2	Donor	8	PRD1	0	20ul	-6	125	6250000000	6170000000	EOC	1.01	Partial
d_A6.4_Day8	R3	Donor	8	PRD1	0	20ul	-6	107	5350000000	6170000000	EOC	0.867	Partial
d_A6.4_Day8	R3	Donor	8	PRD1	0	20ul	-6	115	5750000000	6170000000	EOC	0.932	Partial
d_A6.5_Day8	R1	Donor	8	PRD1	0	20ul	-6	122	6100000000	6170000000	EOC	0.989	Susceptible
d_A6.5_Day8	R1	Donor	8	PRD1	0	20ul	-6	128	6400000000	6170000000	EOC	1.04	Susceptible
d_A6.5_Day8	R2	Donor	8	PRD1	0	20ul	-6	141	7050000000	6170000000	EOC	1.14	Susceptible
d_A6.5_Day8	R2	Donor	8	PRD1	0	20ul	-6	159	7950000000	6170000000	EOC	1.29	Susceptible
d_A6.5_Day8	R3	Donor	8	PRD1	0	20ul	-6	117	5850000000	6170000000	EOC	0.948	Susceptible
d_A6.5_Day8	R3	Donor	8	PRD1	0	20ul	-6	122	6100000000	6170000000	EOC	0.989	Susceptible
d_A6.10_Day8	R1	Donor	8	PRD1	0	20ul	-6	134	6700000000	6170000000	EOC	1.09	Partial
d_A6.10_Day8	R1	Donor	8	PRD1	0	20ul	-6	110	5500000000	6170000000	EOC	0.891	Partial
d_A6.10_Day8	R2	Donor	8	PRD1	0	20ul	-6	141	7050000000	6170000000	EOC	1.14	Partial
d_A6.10_Day8	R2	Donor	8	PRD1	0	20ul	-6	137	6850000000	6170000000	EOC	1.11	Partial
d_A6.10_Day8	R3	Donor	8	PRD1	0	20ul	-6	119	5950000000	6170000000	EOC	0.964	Partial
d_A6.10_Day8	R3	Donor	8	PRD1	0	20ul	-6	110	5500000000	6170000000	EOC	0.891	Partial
d_A7.6_Day8	R1	Donor	8	PRD1	0	20ul	-6	0	0	6170000000	EOC	1e-06	Resistance
d_A7.6_Day8	R1	Donor	8	PRD1	0	20ul	-6	0	0	6170000000	EOC	1e-06	Resistance
d_A7.6_Day8	R2	Donor	8	PRD1	0	20ul	-6	0	0	6170000000	EOC	1e-06	Resistance
d_A7.6_Day8	R2	Donor	8	PRD1	0	20ul	-6	0	0	6170000000	EOC	1e-06	Resistance
d_A7.6_Day8	R3	Donor	8	PRD1	0	20ul	-6	0	0	6170000000	EOC	1e-06	Resistance
d_A7.6_Day8	R3	Donor	8	PRD1	0	20ul	-6	0	0	6170000000	EOC	1e-06	Resistance
d_A8.6_Day8	R1	Donor	8	PRD1	0	20ul	-6	0	0	6170000000	EOC	1e-06	Resistance
d_A8.6_Day8	R1	Donor	8	PRD1	0	20ul	-6	0	0	6170000000	EOC	1e-06	Resistance
d_A8.6_Day8	R2	Donor	8	PRD1	0	20ul	-6	0	0	6170000000	EOC	1e-06	Resistance
d_A8.6_Day8	R2	Donor	8	PRD1	0	20ul	-6	0	0	6170000000	EOC	1e-06	Resistance
d_A8.6_Day8	R3	Donor	8	PRD1	0	20ul	-6	0	0	6170000000	EOC	1e-06	Resistance
d_A8.6_Day8	R3	Donor	8	PRD1	0	20ul	-6	0	0	6170000000	EOC	1e-06	Resistance
d_D6.4_Day8	R1	Donor	8	PRD1	0.5	20ul	-6	2	100000	6170000000	EOC	1.62e-05	Resistance
d_D6.4_Day8	R1	Donor	8	PRD1	0.5	20ul	-6	3	150000	6170000000	EOC	2.43e-05	Resistance
d_D6.4_Day8	R2	Donor	8	PRD1	0.5	20ul	-6	5	250000	6170000000	EOC	4.05e-05	Resistance
d_D6.4_Day8	R2	Donor	8	PRD1	0.5	20ul	-6	0	0	6170000000	EOC	1e-06	Resistance
d_D6.4_Day8	R3	Donor	8	PRD1	0.5	20ul	-6	3	150000	6170000000	EOC	2.43e-05	Resistance
d_D6.4_Day8	R3	Donor	8	PRD1	0.5	20ul	-6	1	50000	6170000000	EOC	8.1e-06	Resistance
d_D6.9_Day8	R1	Donor	8	PRD1	0.5	20ul	-6	114	5700000000	6170000000	EOC	0.924	Partial
d_D6.9_Day8	R1	Donor	8	PRD1	0.5	20ul	-6	105	5250000000	6170000000	EOC	0.851	Partial
d_D6.9_Day8	R2	Donor	8	PRD1	0.5	20ul	-6	106	5300000000	6170000000	EOC	0.859	Partial
d_D6.9_Day8	R2	Donor	8	PRD1	0.5	20ul	-6	121	6050000000	6170000000	EOC	0.981	Partial
d_D6.9_Day8	R3	Donor	8	PRD1	0.5	20ul	-6	101	5550000000	6170000000	EOC	0.9	Partial
d_D6.9_Day8	R3	Donor	8	PRD1	0.5	20ul	-6	111	5550000000	6170000000	EOC	0.9	Partial
d_D7.6_Day8	R1	Donor	8	PRD1	0.5	20ul	-6	100	5000000000	6170000000	EOC	0.81	Partial
d_D7.6_Day8	R1	Donor	8	PRD1	0.5	20ul	-6	111	5550000000	6170000000	EOC	0.9	Partial
d_D7.6_Day8	R2	Donor	8	PRD1	0.5	20ul	-6	120	6000000000	6170000000	EOC	0.972	Partial
d_D7.6_Day8	R2	Donor	8	PRD1	0.5	20ul	-6	107	5370000000	6170000000	EOC	0.87	Partial
d_D7.6_Day8	R3	Donor	8	PRD1	0.5	20ul	-6	119	5950000000	6170000000	EOC	0.964	Partial
d_D7.6_Day8	R3	Donor	8	PRD1	0.5	20ul	-6	96	4800000000	6170000000	EOC	0.778	Partial
d_D8.3_Day8	R1	Donor	8	PRD1	0.5	20ul	-6	1	50000	6170000000	EOC	8.1e-06	Resistance
d_D8.3_Day8	R1	Donor	8	PRD1	0.5	20ul	-6	0	0	6170000000	EOC	1e-06	Resistance
d_D8.3_Day8	R2	Donor	8	PRD1	0.5	20ul	-6	1	50000	6170000000	EOC	8.1e-06	Resistance
d_D8.3_Day8	R2	Donor	8	PRD1	0.5	20ul	-6	0	0	6170000000	EOC	1e-06	Resistance
d_D8.3_Day8	R3	Donor	8	PRD1	0.5	20ul	-6	2	100000	6170000000	EOC	1.62e-05	Resistance
d_D8.3_Day8	R3	Donor	8	PRD1	0.5	20ul	-6	0	0	6170000000	EOC	1e-06	Resistance
tc_A6.6_Day8	R1	Transconjugant	8	PRD1	0	20ul	-6	6	3000000000	6170000000	EOC	0.486	Partial
tc_A6.6_Day8	R1	Transconjugant	8	PRD1	0	20ul	-6	5	2500000000	6170000000	EOC	0.405	Partial
tc_A6.6_Day8	R2	Transconjugant	8	PRD1	0	20ul	-6	6	3000000000	6170000000	EOC	0.486	Partial
tc_A6.6_Day8	R2	Transconjugant	8	PRD1	0	20ul	-6	6	3000000000	6170000000	EOC	0.486	Partial
tc_A6.6_Day8	R3	Transconjugant	8	PRD1	0	20ul	-6	11	5500000000	6170000000	EOC	0.891	Partial
tc_A6.6_Day8	R3	Transconjugant	8	PRD1	0	20ul	-6	10	5000000000	6170000000	EOC	0.81	Partial
tc_A7.10_Day8	R1	Transconjugant	8	PRD1	0	20ul	-6	8	4000000000	6170000000	EOC	0.648	Partial
tc_A7.10_Day8	R1	Transconjugant	8	PRD1	0	20ul	-6	6	3000000000	6170000000	EOC	0.486	Partial
tc_A7.10_Day8	R2	Transconjugant	8	PRD1	0	20ul	-6	4	2000000000	6170000000	EOC	0.324	Partial
tc_A7.10_Day8	R2	Transconjugant	8	PRD1	0	20ul	-6	6	3000000000	6170000000	EOC	0.486	Partial
tc_A7.10_Day8	R3	Transconjugant	8	PRD1	0	20ul	-6	3	1500000000	6170000000	EOC	0.243	Partial
tc_A7.10_Day8	R3	Transconjugant	8	PRD1	0	20ul	-6	2	1000000000	6170000000	EOC	0.162	Partial
tc_A8.10_Day8	R1	Transconjugant	8	PRD1	0	20ul	-6	6	3000000000	6170000000	EOC	0.486	Partial
tc_A8.10_Day8	R1	Transconjugant	8	PRD1	0	20ul	-6	8	4000000000	6170000000	EOC	0.648	Partial
tc_A8.10_Day8	R2	Transconjugant	8	PRD1	0	20ul	-6	6	3000000000	6170000000	EOC	0.486	Partial
tc_A8.10_Day8	R2	Transconjugant	8	PRD1	0	20ul	-6	7	3500000000	6170000000	EOC	0.567	Partial
tc_A8.10_Day8	R3	Transconjugant	8	PRD1	0	20ul	-6	13	6500000000	6170000000	EOC	1.05	Partial
tc_A8.10_Day8	R3	Transconjugant	8	PRD1	0	20ul	-6	12	6000000000	6170000000	EOC	0.972	Partial
tc_D6.6_Day8	R1	Transconjugant	8	PRD1	0.5	20ul	-6	3	1500000000	6170000000	EOC	0.243	Partial
tc_D6.6_Day8	R1	Transconjugant	8	PRD1	0.5	20ul	-6	4	2000000000	6170000000	EOC	0.324	Partial
tc_D6.6_Day8	R2	Transconjugant	8	PRD1	0.5	20ul	-6	3	1500000000	6170000000	EOC	0.243	Partial
tc_D6.6_Day8	R2	Transconjugant	8	PRD1	0.5	20ul	-6	2	1000000000	6170000000	EOC	0.162	Partial
tc_D6.6_Day8	R3	Transconjugant	8	PRD1	0.5	20ul	-6	5	2500000000	6170000000	EOC	0.405	Partial
tc_D6.6_Day8	R3	Transconjugant	8	PRD1	0.5	20ul	-6	7	3500000000	6170000000	EOC	0.567	Partial
tc_D6.8_Day8	R1	Transconjugant	8	PRD1	0.5	20ul	-6	2	1000000000	6170000000	EOC	0.162	Partial
tc_D6.8_Day8	R1	Transconjugant	8	PRD1	0.5	20ul	-6	3	1500000000	6170000000	EOC	0.243	Partial
tc_D6.8_Day8	R2	Transconjugant	8	PRD1	0.5	20ul	-6	4	2000000000	6170000000	EOC	0.324	Partial
tc_D6.8_Day8	R2	Transconjugant	8	PRD1	0.5	20ul	-6	2	1000000000	6170000000	EOC	0.162	Partial
tc_D6.8_Day8	R3	Transconjugant	8	PRD1	0.5	20ul	-6	1	500000000	6170000000	EOC	0.081	Partial
tc_D6.8_Day8	R3	Transconjugant	8	PRD1	0.5	20ul	-6	6	3000000000	6170000000	EOC	0.486	Partial
d_A6.2_Day12	R1	Donor	12	PRD1	0	20ul	-6	3	150000	2580000000	EOC	5.81e-05	Resistance
d_A6.2_Day12	R1	Donor	12	PRD1	0	20ul	-6	1	50000	2580000000	EOC	1.94e-05	Resistance
d_A6.2_Day12	R2	Donor	12	PRD1	0	20ul	-6	1	50000	2580000000	EOC	1.94e-05	Resistance
d_A6.2_Day12	R2	Donor	12	PRD1	0	20ul	-6	1	50000	2580000000	EOC	1.94e-05	Resistance
d_A6.2_Day12	R3	Donor	12	PRD1	0	20ul	-6	0	0	2580000000	EOC	1e-06	Resistance
d_A6.2_Day12	R3	Donor	12	PRD1	0	20ul	-6	2	100000	2580000000	EOC	3.88e-05	Resistance
d_A7.2_Day12	R1	Donor	12	PRD1	0	20ul	-6	0	0	2580000000	EOC	1e-06	Resistance
d_A7.2_Day12	R1	Donor	12	PRD1	0	20ul	-6	0	0	2580000000	EOC	1e-06	Resistance
d_A7.2_Day12	R2	Donor	12	PRD1	0	20ul	-6	0	0	2580000000	EOC	1e-06	Resistance
d_A7.2_Day12	R2	Donor	12	PRD1	0	20ul	-6	0	0	2580000000	EOC	1e-06	Resistance
d_A7.2_Day12	R3	Donor	12	PRD1	0	20ul	-6	0	0	2580000000	EOC	1e-06	Resistance
d_A7.2_Day12	R3	Donor	12	PRD1	0	20ul	-6	0	0	2580000000	EOC	1e-06	Resistance
tc_A6.1_Day12	R1	Transconjugant	12	PRD1	0	20ul	-6	30	1500000000	2580000000	EOC	0.581	Susceptible
tc_A6.1_Day12	R1	Transconjugant	12	PRD1	0	20ul	-6	31	1550000000	2580000000	EOC	0.601	Susceptible
tc_A6.1_Day12	R2	Transconjugant	12	PRD1	0	20ul	-6	52	2600000000	2580000000	EOC	1.01	Susceptible
tc_A6.1_Day12	R2	Transconjugant	12	PRD1	0	20ul	-6	53	2650000000	2580000000	EOC	1.03	Susceptible
tc_A6.1_Day12	R3	Transconjugant	12	PRD1	0	20ul	-6	21	1150000000	2580000000	EOC	0.446	Susceptible
tc_A6.1_Day12	R3	Transconjugant	12	PRD1	0	20ul	-6	30	1500000000	2580000000	EOC	0.581	Susceptible
tc_A7.1_Day12	R1	Transconjugant	12	PRD1	0	20ul	-6	29	1450000000	2580000000	EOC	0.562	Partial
tc_A7.1_Day12	R1	Transconjugant	12	PRD1	0	20ul	-6	34	1700000000	2580000000	EOC	0.659	Partial
tc_A7.1_Day12	R2	Transconjugant	12	PRD1	0	20ul	-6	56	2300000000	2580000000	EOC	0.891	Partial
tc_A7.1_Day12	R2	Transconjugant	12	PRD1	0	20ul	-6	67	3350000000	2580000000	EOC	1.3	Partial
tc_A7.1_Day12	R3	Transconjugant	12	PRD1	0	20ul	-6	26	1300000000	2580000000	EOC	0.504	Partial
tc_A7.1_Day12	R3	Transconjugant	12	PRD1	0	20ul	-6	18	900000000	2580000000	EOC	0.349	Partial
tc_A8.2_Day12	R1	Transconjugant	12	PRD1	0	20ul	-6	29	145000000	2580000000	EOC	0.0562	Partial
tc_A8.2_Day12	R1	Transconjugant	12	PRD1	0	20ul	-6	34	170000000	2580000000	EOC	0.0659	Partial
tc_A8.2_Day12	R2	Transconjugant	12	PRD1	0	20ul	-6	7	35000000	2580000000	EOC	0.0136	Partial
tc_A8.2_Day12	R2	Transconjugant	12	PRD1	0	20ul	-6	7	35000000	2580000000	EOC	0.0136	Partial
tc_A8.2_Day12	R3	Transconjugant	12	PRD1	0	20ul	-6	20	100000000	2580000000	EOC	0.0388	Partial
tc_A8.2_Day12	R3	Transconjugant	12	PRD1	0	20ul	-6	12	60000000	2580000000	EOC	0.0233	Partial
d_D6.1_Day12	R1	Donor	12	PRD1	0.5	20ul	-6	36	1800000	2580000000	EOC	0.000698	Resistance
d_D6.1_Day12	R1	Donor	12	PRD1	0.5	20ul	-6	33	1650000	2580000000	EOC	0.00064	Resistance
d_D6.1_Day12	R2	Donor	12	PRD1	0.5	20ul	-6	63	3150000	2580000000	EOC	0.00122	Resistance
d_D6.1_Day12	R2	Donor	12	PRD1	0.5	20ul	-6	55	2750000	2580000000	EOC	0.00107	Resistance
d_D6.1_Day12	R3	Donor	12	PRD1	0.5	20ul	-6	27	1350000	2580000000	EOC	0.000523	Resistance
d_D6.1_Day12	R3	Donor	12	PRD1	0.5	20ul	-6	35	1750000	2580000000	EOC	0.000678	Resistance
d_D8.1_Day12	R1	Donor	12	PRD1	0.5	20ul	-6	0	0	2580000000	EOC	1e-06	Resistance
d_D8.1_Day12	R1	Donor	12	PRD1	0.5	20ul	-6	0	0	2580000000	EOC	1e-06	Resistance
d_D8.1_Day12	R2	Donor	12	PRD1	0.5	20ul	-6	0	0	2580000000	EOC	1e-06	Resistance
d_D8.1_Day12	R2	Donor	12	PRD1	0.5	20ul	-6	0	0	2580000000	EOC	1e-06	Resistance
d_D8.1_Day12	R3	Donor	12	PRD1	0.5	20ul	-6	0	0	2580000000	EOC	1e-06	Resistance
d_D8.1_Day12	R3	Donor	12	PRD1	0.5	20ul	-6	0	0	2580000000	EOC	1e-06	Resistance
tc_D6.1_Day12	R1	Transconjugant	12	PRD1	0.5	20ul	-6	34	1700000000	2580000000	EOC	0.659	Susceptible
tc_D6.1_Day12	R1	Transconjugant	12	PRD1	0.5	20ul	-6	36	1800000000	2580000000	EOC	0.698	Susceptible
tc_D6.1_Day12	R2	Transconjugant	12	PRD1	0.5	20ul	-6	67	3350000000	2580000000	EOC	1.3	Susceptible
tc_D6.1_Day12	R2	Transconjugant	12	PRD1	0.5	20ul	-6	56	2800000000	2580000000	EOC	1.09	Susceptible
tc_D6.1_Day12	R3	Transconjugant	12	PRD1	0.5	20ul	-6	45	2250000000	2580000000	EOC	0.872	Susceptible
tc_D6.1_Day12	R3	Transconjugant	12	PRD1	0.5	20ul	-6	34	1700000000	2580000000	EOC	0.659	Susceptible
tc_D8.1_Day12	R1	Transconjugant	12	PRD1	0.5	20ul	-6	27	1350000000	2580000000	EOC	0.523	Susceptible
tc_D8.1_Day12	R1	Transconjugant	12	PRD1	0.5	20ul	-6	36	1800000000	2580000000	EOC	0.698	Susceptible
tc_D8.1_Day12	R2	Transconjugant	12	PRD1	0.5	20ul	-6	69	3450000000	2580000000	EOC	1.34	Susceptible
tc_D8.1_Day12	R2	Transconjugant	12	PRD1	0.5	20ul	-6	67	3350000000	2580000000	EOC	1.3	Susceptible
tc_D8.1_Day12	R3	Transconjugant	12	PRD1	0.5	20ul	-6	51	2550000000	2580000000	EOC	0.988	Susceptible
tc_D8.1_Day12	R3	Transconjugant	12	PRD1	0.5	20ul	-6	43	2150000000	2580000000	EOC	0.833	Susceptible
d_A6.3_Day12	R1	Donor	12	PRD1	0	20ul	-6	0	0	6170000000	EOC	1e-06	Resistance
d_A6.3_Day12	R1	Donor	12	PRD1	0	20ul	-6	0	0	6170000000	EOC	1e-06	Resistance
d_A6.3_Day12	R2	Donor	12	PRD1	0	20ul	-6	0	0	6170000000	EOC	1e-06	Resistance
d_A6.3_Day12	R2	Donor	12	PRD1	0	20ul	-6	0	0	6170000000	EOC	1e-06	Resistance
d_A6.3_Day12	R3	Donor	12	PRD1	0	20ul	-6	0	0	6170000000	EOC	1e-06	Resistance
d_A6.3_Day12	R3	Donor	12	PRD1	0	20ul	-6	0	0	6170000000	EOC	1e-06	Resistance
d_A6.10_Day12	R1	Donor	12	PRD1	0	20ul	-6	0	0	6170000000	EOC	1e-06	Resistance
d_A6.10_Day12	R1	Donor	12	PRD1	0	20ul	-6	0	0	6170000000	EOC	1e-06	Resistance
d_A6.10_Day12	R2	Donor	12	PRD1	0	20ul	-6	0	0	6170000000	EOC	1e-06	Resistance
d_A6.10_Day12	R2	Donor	12	PRD1	0	20ul	-6	0	0	6170000000	EOC	1e-06	Resistance
d_A6.10_Day12	R3	Donor	12	PRD1	0	20ul	-6	0	0	6170000000	EOC	1e-06	Resistance
d_A6.10_Day12	R3	Donor	12	PRD1	0	20ul	-6	0	0	6170000000	EOC	1e-06	Resistance
d_D8.8_Day12	R1	Donor	12	PRD1	0.5	20ul	-6	109	5450000000	6170000000	EOC	0.883	Partial
d_D8.8_Day12	R1	Donor	12	PRD1	0.5	20ul	-6	107	5350000000	6170000000	EOC	0.867	Partial
d_D8.8_Day12	R2	Donor	12	PRD1	0.5	20ul	-6	150	7500000000	6170000000	EOC	1.22	Partial
d_D8.8_Day12	R2	Donor	12	PRD1	0.5	20ul	-6	131	6550000000	6170000000	EOC	1.06	Partial
d_D8.8_Day12	R3	Donor	12	PRD1	0.5	20ul	-6	133	6650000000	6170000000	EOC	1.08	Partial
d_D8.8_Day12	R3	Donor	12	PRD1	0.5	20ul	-6	116	5800000000	6170000000	EOC	0.94	Partial
tc_A6.5_Day12	R1	Transconjugant	12	PRD1	0	20ul	-6	0	0	6170000000	EOC	1e-06	Resistance
tc_A6.5_Day12	R1	Transconjugant	12	PRD1	0	20ul	-6	0	0	6170000000	EOC	1e-06	Resistance
tc_A6.5_Day12	R2	Transconjugant	12	PRD1	0	20ul	-6	0	0	6170000000	EOC	1e-06	Resistance
tc_A6.5_Day12	R2	Transconjugant	12	PRD1	0	20ul	-6	0	0	6170000000	EOC	1e-06	Resistance
tc_A6.5_Day12	R3	Transconjugant	12	PRD1	0	20ul	-6	0	0	6170000000	EOC	1e-06	Resistance
tc_A6.5_Day12	R3	Transconjugant	12	PRD1	0	20ul	-6	0	0	6170000000	EOC	1e-06	Resistance
tc_A6.10_Day12	R1	Transconjugant	12	PRD1	0	20ul	-6	5	2500000000	6170000000	EOC	0.405	Partial
tc_A6.10_Day12	R1	Transconjugant	12	PRD1	0	20ul	-6	6	3000000000	6170000000	EOC	0.486	Partial
tc_A6.10_Day12	R2	Transconjugant	12	PRD1	0	20ul	-6	1	500000000	6170000000	EOC	0.081	Partial
tc_A6.10_Day12	R2	Transconjugant	12	PRD1	0	20ul	-6	6	3000000000	6170000000	EOC	0.486	Partial
tc_A6.10_Day12	R3	Transconjugant	12	PRD1	0	20ul	-6	3	1500000000	6170000000	EOC	0.243	Partial
tc_A6.10_Day12	R3	Transconjugant	12	PRD1	0	20ul	-6	6	3000000000	6170000000	EOC	0.486	Partial
tc_A7.3_Day12	R1	Transconjugant	12	PRD1	0	20ul	-6	12	6000000000	6170000000	EOC	0.972	Partial
tc_A7.3_Day12	R1	Transconjugant	12	PRD1	0	20ul	-6	10	5000000000	6170000000	EOC	0.81	Partial
tc_A7.3_Day12	R2	Transconjugant	12	PRD1	0	20ul	-6	5	2500000000	6170000000	EOC	0.405	Partial
tc_A7.3_Day12	R2	Transconjugant	12	PRD1	0	20ul	-6	8	4000000000	6170000000	EOC	0.648	Partial
tc_A7.3_Day12	R3	Transconjugant	12	PRD1	0	20ul	-6	6	3000000000	6170000000	EOC	0.486	Partial
tc_A7.3_Day12	R3	Transconjugant	12	PRD1	0	20ul	-6	10	5000000000	6170000000	EOC	0.81	Partial
tc_D6.6_Day12	R1	Transconjugant	12	PRD1	0.5	20ul	-6	5	2500000000	6170000000	EOC	0.405	Partial
tc_D6.6_Day12	R1	Transconjugant	12	PRD1	0.5	20ul	-6	4	2000000000	6170000000	EOC	0.324	Partial
tc_D6.6_Day12	R2	Transconjugant	12	PRD1	0.5	20ul	-6	4	2000000000	6170000000	EOC	0.324	Partial
tc_D6.6_Day12	R2	Transconjugant	12	PRD1	0.5	20ul	-6	4	2000000000	6170000000	EOC	0.324	Partial
tc_D6.6_Day12	R3	Transconjugant	12	PRD1	0.5	20ul	-6	10	5000000000	6170000000	EOC	0.81	Partial
tc_D6.6_Day12	R3	Transconjugant	12	PRD1	0.5	20ul	-6	8	4000000000	6170000000	EOC	0.648	Partial
tc_D6.8_Day12	R1	Transconjugant	12	PRD1	0.5	20ul	-6	4	2000000000	6170000000	EOC	0.324	Partial
tc_D6.8_Day12	R1	Transconjugant	12	PRD1	0.5	20ul	-6	2	1000000000	6170000000	EOC	0.162	Partial
tc_D6.8_Day12	R2	Transconjugant	12	PRD1	0.5	20ul	-6	5	2500000000	6170000000	EOC	0.405	Partial
tc_D6.8_Day12	R2	Transconjugant	12	PRD1	0.5	20ul	-6	5	2500000000	6170000000	EOC	0.405	Partial
tc_D6.8_Day12	R3	Transconjugant	12	PRD1	0.5	20ul	-6	2	1000000000	6170000000	EOC	0.162	Partial
tc_D6.8_Day12	R3	Transconjugant	12	PRD1	0.5	20ul	-6	3	1500000000	6170000000	EOC	0.243	Partial
tc_D7.5_Day12	R1	Transconjugant	12	PRD1	0.5	20ul	-6	12	6000000	6170000000	EOC	0.000972	Resistance
tc_D7.5_Day12	R1	Transconjugant	12	PRD1	0.5	20ul	-6	15	7500000	6170000000	EOC	0.00122	Resistance
tc_D7.5_Day12	R2	Transconjugant	12	PRD1	0.5	20ul	-6	11	5500000	6170000000	EOC	0.000891	Resistance
tc_D7.5_Day12	R2	Transconjugant	12	PRD1	0.5	20ul	-6	18	9000000	6170000000	EOC	0.00146	Resistance
tc_D7.5_Day12	R3	Transconjugant	12	PRD1	0.5	20ul	-6	6	3000000	6170000000	EOC	0.000486	Resistance
tc_D7.5_Day12	R3	Transconjugant	12	PRD1	0.5	20ul	-6	10	5000000	6170000000	EOC	0.00081	Resistance
