# Supplementary material for: Eco-evolutionary responses to plasmid-dependent phage constrain the spread of multidrug-resistance plasmids
Source: ISME J. 2026 May 8;20(1):wrag113. doi: 10.1093/ismejo/wrag113 (PMC13222520; doi:10.1093/ismejo/wrag113)
Supplement: Supplementary_material_wrag113 [file supplementary_material_wrag113.zip › Supplementary_Data2.xlsx]

## Sheet: Population_Mutations
sample	treatment	immigration	evidence	position	mutation	mutation_type	gene	frequency	annotation	product
A1	No-phage	No-immigration	RA	40435	G_C	SNP	traA	18.8	G21G (GGC_GGG)	Protein TraA
A2	No-phage	No-immigration	RA	12157	C_G	SNP	klcA	5.8	intergenic (_328/_1054)	Antirestriction protein KlcA/Relaxase/helicase
A2	No-phage	No-immigration	RA	43241	T_G	SNP	traC	10.2	Q302H (CAA_CAC)	DNA primase TraC
A2	No-phage	No-immigration	RA	29187	A_C	SNP	trbL	10.2	R508R (AGG_CGG)	P_type conjugative transfer protein TrbL
A3	No-phage	No-immigration	RA	58926	T_G	SNP	incC	5.8	K234N (AAA_AAC)	Protein IncC
A3	No-phage	No-immigration	RA	43241	T_G	SNP	traC	5.3	Q302H (CAA_CAC)	DNA primase TraC
A3	No-phage	No-immigration	RA	40461	A_C	SNP	traA	8.1	S13A (TCG_GCG)	Protein TraA
A3	No-phage	No-immigration	RA	40457	A_C	SNP	traA	5.6	L14R (CTC_CGC)	Protein TraA
A3	No-phage	No-immigration	RA	40435	G_C	SNP	traA	9.4	G21G (GGC_GGG)	Protein TraA
A3	No-phage	No-immigration	RA	40429	G_C	SNP	traA	12.6	A23A (GCC_GCG)	Protein TraA
A3	No-phage	No-immigration	RA	29255	A_C	SNP	trbL	11.2	intergenic (+1/_23)	P_type conjugative transfer protein TrbL|TrbM
A3	No-phage	No-immigration	RA	29238	A_C	SNP	trbL	11.4	K524T (AAG_ACG) ‡	P_type conjugative transfer protein TrbL
A3	No-phage	No-immigration	RA	29189	A_C	SNP	trbL	5.1	R508R (AGG_CGG)	P_type conjugative transfer protein TrbL
A3	No-phage	No-immigration	RA	12180	A_C	SNP	klcA	7.5	intergenic (_542/_840)	Antirestriction protein KlcA/Relaxase/helicase
A3	No-phage	No-immigration	RA	12165	T_G	SNP	klcA	5.6	intergenic (_527/_855)	Antirestriction protein KlcA/Relaxase/helicase
A3	No-phage	No-immigration	RA	12157	T_G	SNP	klcA	9.2	intergenic (_519/_863)	Antirestriction protein KlcA/Relaxase/helicase
A3	No-phage	No-immigration	RA	11994	A_T	SNP	klcA	8.7	intergenic (_356/_1026)	Antirestriction protein KlcA/Relaxase/helicase
D1	No-phage	Immigration 50	RA	50093	C_T	SNP	traI	5.2	R397H (CGC_CC)	Protein TraI
D1	No-phage	Immigration 50	RA	12157	T_G	SNP	klc	18.9	intergenic (_519/_863)	ntirestriction protein Klc/Relaxase/helicase
D2	No-phage	Immigration 50	RA	51303	A_T	SNP	traL	6.8	6 (GCT_GC) ‡	E coli plasmid RP4 traF (5'end)
D2	No-phage	Immigration 50	RA	29255	A_C	SNP	trbL	13.6	intergenic (+1/_23)	P_type conjugative transfer protein TrbL|TrbM
D2	No-phage	Immigration 50	RA	29253	G_C	SNP	trbL	6.4	529S (TG_TC)	P_type conjugative transfer protein TrbL
D2	No-phage	Immigration 50	RA	29189	A_C	SNP	trbL	7.7	R508R (GG_CGG)	P_type conjugative transfer protein TrbL
D2	No-phage	Immigration 50	RA	22974	T_G	SNP	virB4	5.1	F810V (TTC_GTC)	Type IV secretion system protein virB4
D2	No-phage	Immigration 50	RA	12157	T_G	SNP	klc	9	intergenic (_519/_863)	ntirestriction protein Klc/Relaxase/helicase
D2	No-phage	Immigration 50	RA	11994	A_T	SNP	klc	9.7	intergenic (_356/_1026)	ntirestriction protein Klc/Relaxase/helicase
D2	No-phage	Immigration 50	RA	11966	C_G	SNP	klc	6.9	intergenic (_328/_1054)	ntirestriction protein Klc/Relaxase/helicase
D3	No-phage	Immigration 50	RA	40461	A_C	SNP	traA	5.2	S13A (TCG_GCG)	Protein Tra
D3	No-phage	Immigration 50	RA	29194	A_C	SNP	trbL	10.7	E509D (G_GC)	P_type conjugative transfer protein TrbL
D3	No-phage	Immigration 50	RA	16497	C_A	SNP	trfA	5.3	G19W (GGG_TGG) ‡º	PecM‑like protein/Plasmid replication initiator protein TrfA
D3	No-phage	Immigration 50	RA	16495	C_A	SNP	trfA	5.3	G19G (GGG_GGT) ‡º	PecM‑like protein/Plasmid replication initiator protein TrfA
D3	No-phage	Immigration 50	RA	10855	T_C	SNP	klcB	8.4	S100G (GC_GGC)	klcB
D3	No-phage	Immigration 50	RA	5328	A_C	SNP	klcB	6.4	W38G (TGG_GGG)	KlcB
A6	PRD1	No-immigration	RA	43241	T_G	SNP	traC	7.6	Q302H (CAA_CAC)	DNA primase TraC
A6	PRD1	No-immigration	RA	40453	G_C	SNP	traA	13	A15A (GCC_GCG)	Protein TraA
A6	PRD1	No-immigration	RA	40409	A_C	SNP	traA	5.6	L30R (CTG_CGG)	Protein TraA
A6	PRD1	No-immigration	RA	29255	A_C	SNP	trbL	12.5	intergenic (+1/_23)	P_type conjugative transfer protein TrbL|TrbM
A6	PRD1	No-immigration	RA	29232	T_A	SNP	trbL	7.5	V522D (GTC_GAC)	P_type conjugative transfer protein TrbL
A6	PRD1	No-immigration	JC	27355	(+9bp) GCAGGACCG	INS	trbJ	30.9	coding (692/777 nt)	P_type conjugative transfer protein TrbJ
A6	PRD1	No-immigration	RA	12165	T_G	SNP	klcA	5.3	intergenic (_527/_855)	Antirestriction protein KlcA/Relaxase/helicase
A6	PRD1	No-immigration	RA	12157	T_G	SNP	klcA	7.6	intergenic (_519/_863)	Antirestriction protein KlcA/Relaxase/helicase
A7	PRD1	No-immigration	RA	40462	G_C	SNP	traA	8.2	G12G (GGC_GGG)	Protein TraA
A7	PRD1	No-immigration	RA	40461	A_C	SNP	traA	7.9	S13A (TCG_GCG)	Protein TraA
A7	PRD1	No-immigration	RA	20821	(-2 bp)	DEL	trbE (virB4)	65.8	coding (275/2559 nt)	Type IV secretion system protein virB4
A7	PRD1	No-immigration	JC	25326	(+3bp) CAA	INS	trbI	17.1	coding (71/1392 nt)	Conjugal transfer protein TrbI
A7	PRD1	No-immigration	RA	5338	T_G	SNP	klcB	6	P34P (CCA_CCC)	KlcB
A8	PRD1	No-immigration	RA	40453	G_C	SNP	traA	13.9	A15A (GCC_GCG)	Protein TraA
A8	PRD1	No-immigration	RA	40438	G_C	SNP	traA	8.2	T20T (ACC_ACG)	Protein TraA
A8	PRD1	No-immigration	RA	40429	G_C	SNP	traA	12.5	A23A (GCC_GCG)	Protein TraA
A8	PRD1	No-immigration	RA	40404	T_G	SNP	traA	6.3	S32R (AGC_CGC)	Protein TraA
A8	PRD1	No-immigration	JC	25428	(-25 bp)	DEL	trbI	8.3	coding (173_197/1392 nt)	Conjugal transfer protein TrbI
A8	PRD1	No-immigration	RA	20839	T_G	SNP	trbE (virB4)	8.4	L98R (CTG_CGG)	Type IV secretion system protein virB4
A8	PRD1	No-immigration	RA	20817	A_T	SNP	trbE (virB4)	57.5	I91F (ATC_TTC)	Type IV secretion system protein virB4
A8	PRD1	No-immigration	RA	20815	G_A	SNP	trbE (virB4)	69.2	R90H (CGC_CAC)	Type IV secretion system protein virB4
A8	PRD1	No-immigration	RA	19956	T_A	SNP	trbC	5.9	L53Q (CTG_CAG)	IncP_type conjugal transfer pilin TrbC
A8	PRD1	No-immigration	RA	12157	T_G	SNP	klcA	9.6	intergenic (_519/_863)	Antirestriction protein KlcA/Relaxase/helicase
A8	PRD1	No-immigration	RA	11966	C_G	SNP	klcA	5.6	intergenic (_328/_1054)	Antirestriction protein KlcA/Relaxase/helicase
A8	PRD1	No-immigration	RA	8341	A_T	SNP	tnpA	6.8	I314F (ATT_TTT)	Tn3 family transposase
D6	PRD1	Immigration 50	JC	27361	(-9 bp)	DEL	trbJ	77.4	coding (698_706/777 nt)	P_type conjugative transfer protein TrbJ
D6	PRD1	Immigration 50	RA	12165	T_G	SNP	klc	13.3	intergenic (_527/_855)	ntirestriction protein Klc/Relaxase/helicase
D7	PRD1	Immigration 50	RA	39986	C_A	SNP	aph(3')_Ib	7.5	Q204K (C_)	aminoglycoside O_phosphotransferase PH(3')_Ib
D7	PRD1	Immigration 50	JC	22958	(-6 bp)	DEL	trbE (virB4)	50.1	coding (2414_2419/2559 nt)	Type IV secretion system protein virB4
D8	PRD1	Immigration 50	RA	33466	G_A	SNP	tfoX	8.3	G11S (GGC_GC)	TraX protein
D8	PRD1	Immigration 50	JC	31905	Unassigned	DEL	trbP	9.4	coding (388/735 nt)	TrbP
D8	PRD1	Immigration 50	JC	22574	Unassigned	INS	trbE (virB4)	9.4	coding (2028/2559 nt)	Type IV secretion system protein virB4
D8	PRD1	Immigration 50	JC	22422	(GGGCGTCCGC)2_1	INS	trbE (virB4)	21.1	coding (1876_1887/2559 nt)	Type IV secretion system protein virB4
D8	PRD1	Immigration 50	RA	19704	A_C	SNP	trbB	10	T294P (CC_CCC)	P_type conjugative transfer TPase TrbB

## Sheet: Clones_Mutations
clone	population	time_point	treatment	immigration_level	PRD1_Susceptibility	conjugation_ability	mutation_prediction	mutation_type	SNP_mutation	structural_mutation	indel_size	start_position	end_position	plasmid_position_range	coverage	mutated_gene	product	annotation	gene_frequency	mutational_effect	effect	nt_position	aa_position	affected_gene	locus_tag	chromosomal_mutation_predicted	mutation_type	SNP_mutation	structural_mutation	start_position	end_position	mutated_gene_1	annotation	product
Day12_d_A1.1	Donor	12	No-phage	0	Susceptible	high	No predicted	NA	NA	NA	NA	NA	NA	NA	NA	No_predicted	NA	NA	15	NA	NA	NA	NA	NA	NA	RA	SNP	T→C		3936050		hdfR_2	E40G (GAA→GGA)	HTH‑type transcriptional regulator HdfR
Day12_tc_A3.2	Transconjugant	12	No-phage	0	Susceptible	high	No predicted	NA	NA	NA	NA	NA	NA	NA	NA	No_predicted	NA	NA	15	NA	NA	NA	NA	NA	NA	RA	MNP	C→T | (C)5→4		339346 | 3,935,609		hdfR_2 + arcC2_1	S43F (TCC→TTC) | coding (560/840 nt)	Carbamate kinase 2 | HTH‑type transcriptional regulator HdfR
Day12_d_D2.2	Donor	12	No-phage	0.5	Susceptible	high	No predicted	NA	NA	NA	NA	NA	NA	NA	NA	No_predicted	NA	NA	15	NA	NA	NA	NA	NA	NA	RA	SNP	G→A		1293173		narI /	intergenic (+617/+101)	Respiratory nitrate reductase 1 gamma chain/tRNA‑Tyr
Day12_tc_D1.2	Transconjugant	12	No-phage	0.5	Susceptible	high	No predicted	NA	NA	NA	NA	NA	NA	NA	NA	No_predicted	NA	NA	15	NA	NA	NA	NA	NA	NA	RA	SNP	A→C		1231738		murB /	intergenic (‑513/+1050)	UDP‑N‑acetylenolpyruvoylglucosamine reductase/hypothetical protein
Day12_d_A7.2	Donor	12	PRD1	0	Resistance	none	IS421	INS	NA	NA	NA	NA	NA	NA	100	trbE	Type IV secretion system protein virB4	NA	13	NA	NA	NA	NA	NA	NA	RA	SNP	T→A		3694905		dppA /	dppA ← / ← Ec_str_dMG1655_03735	Periplasmic dipeptide transport protein/tRNA‑Pro
Day12_tc_A7.1	Transconjugant	12	PRD1	0	Susceptible	high	MC - JC	DEL	NA	DEL (-126)	126	28722	28847	28722-28847	100	trbL	P-type conjugative transfer protein TrbL	coding (1055_1180/1587 nt)	7	Not_found	large_deletion	NA	NA	NA	NA	No predicted	NA	NA	NA	NA		No_predicted	NA	NA
Day12_tc_A8.2	Transconjugant	12	PRD1	0	Partial	partial	MC - JC	DEL	NA	DEL (-72 bp)	72	25736	25808	25736-25808)	100	trbI	Conjugal transfer protein Trbl	coding (481_552/1392 nt)	4	Not_found	large_deletion	NA	NA	NA	NA	RA	SNP	G→A		18836		trmD	T147M (ACG→ATG)	tRNA (guanine‑N(1)‑)‑methyltransferase
Day12_d_D6.1	Donor	12	PRD1	0.5	Resistance	low	JC	DEL	NA	DEL (-9 bp)	13	27361	27361	27361	96.4	trbJ	P-type conjugative transfer protein TrbJ	NA	2	disruptive_inframe_deletion c.698_706delACCGGCAGG p.Asp233_Gln235del	disruptive_inframe	698/777	233/258	trbJ	RP4_GFP_1_00160	RA	SNP	(A)7→6		3694933		dppA /	intergenic (‑258/+653)	Periplasmic dipeptide transport protein/tRNA‑Pro
Day12_d_D8.1	Donor	12	PRD1	0.5	Resistance	none	JC	DEL	NA	DEL (-25 bp)	25	25428	25428	25428	98	trbI	Conjugal transfer protein Trbl	NA	4	frameshift_variant c.173_197delGAGCTGCGAAGGCTGAGAAGGCCGG p.Gly58fs	frameshift_variant	173/1392	58/463	trbI	RP4_GFP_1_00155	No predicted	NA					No_predicted		NA
Day12_tc_A6.2	Transconjugant	12	PRD1	0	Susceptible	high	No predicted	NA	NA	NA	NA	NA	NA	NA	NA	No_predicted	NA	NA	15	NA	NA	NA	NA	NA	NA	RA	MNP	C→T | C→T		4,279,727 | 4,356,213		atoS + nuoH	A271V (GCT→GTT) | G35S (GGC→AGC)	Signal transduction histidine‑protein kinase AtoS | NADH‑quinone oxidoreductase subunit H
Day12_tc_D8.1	Transconjugant	12	PRD1	0.5	Susceptible	high	MC - JC	DEL	NA	DEL (-75 bp)	75	56156	56232	56156 - 56232	100	kfrA	KfrA N_terminal DNA_binding domain_containing protein	coding (248_322/927 nt)	1	Not_found	large_deletion	NA	NA	NA	NA	No predicted	NA	NA	NA	NA		No_predicted	NA	NA
Day12_d_A6.10	Donor	12	PRD1	0	Resistance	none	IS421	INS	NA	NA	NA	NA	NA	NA	100	trbE	Type IV secretion system protein virB4	NA	13	missense_variant c.209T>G p.Leu70Arg	missense_variant	209/2559	70/852	trbE	RP4_GFP_1_00135	MC JC	DEL		(GCTGAC)2→1	3689340	3689332	oppF	coding (494‑499/1005 nt)	Oligopeptide transport ATP‑binding protein OppF
Day12_tc_A6.5	Transconjugant	12	PRD1	0	Resistance	none	RA	SNP	C→A	SUS	NA	21604	21604	21604	99.8	trbE	Type IV secretion system protein virB4	S353* (TCG_TAG)	13	stop_gained c.1058C>A p.Ser353*	stop_gained	1058/2559	353/852	trbE	RP4_GFP_1_00135	RA	MNP	T→A | C→T		110086 | 4,468,322		secA + yjgN	Y660N (TAC→AAC)	Protein translocase subunit SecA | Inner membrane protein YjgN
Day12_tc_A6.10	Transconjugant	12	PRD1	0	Partial	high	RA	SNP	T→G	SUS	NA	20755	20755	20755	100	trbE	Type IV secretion system protein virB4	L70R (CTG_CGG)	13	Not_found	Not_found	NA	NA	NA	NA	No predicted	NA	NA	NA	NA		No_predicted	NA	NA
Day12_tc_D6.8	Transconjugant	12	PRD1	0.5	Partial	high	RA	SNP	A→C	SUS	NA	18921	18921	18921	99.9	trbB	P_type conjugative transfer ATPase TrbB	D32A (GAC_GCC)	8	missense_variant c.95A>C p.Asp32Ala	missense_variant	95/960	32/319	trbB	RP4_GFP_1_00120	No predicted	NA	NA	NA	NA		No_predicted	NA	NA
Day12_tc_D7.5	Transconjugant	12	PRD1	0.5	Resistance	low	JC	DEL	NA	DEL (-18 bp)	18	27363	27363	27363		trbJ	P_type conjugative transfer protein TrbJ	coding (700_717/777 nt)	2	conservative_inframe_deletion c.700_717delCGGCAGGCCCAGCAGGAC p.Arg234_Asp239del	conservative_inframe	700/777	234/258	trbJ	RP4_GFP_1_00160	No predicted	NA					No_predicted		NA
Day8_d_G1.1	Donor	8	PRD1	0.5	Susceptible	high	No predicted	NA	NA	NA	NA	NA	NA	NA	NA	No_predicted	NA	NA	15	NA	NA	NA	NA	NA	NA	No predicted	NA					No_predicted		NA
Day8_d_G6.1	Donor	8	PRD1	0.5	Susceptible	high	No predicted	NA	NA	NA	NA	NA	NA	NA	NA	No_predicted	NA	NA	15	NA	NA	NA	NA	NA	NA	No predicted	NA					No_predicted		NA
Day8_d_A6.4	Donor	8	PRD1	0	Partial	high	MC - JC	DEL	NA	DEL (-81 bp)	81	28750	28832	28750 - 28832	100	trbL	P_type conjugative transfer protein TrbL	coding (1084_1164/1587 nt)	7	Not_found	large_deletion	NA	NA	NA	NA	No predicted	NA					No_predicted		NA
Day8_d_A7.6	Donor	8	PRD1	0	Resistance	none	MC - JC	DEL	NA	DEL (-13 bp)	13	21711	21725	21711 - 21725	100	trbE	Type IV secretion system protein virB4	coding (1166_1178/2559 nt)	13	frameshift_variant c.1166_1178delTGGAAGCTGCGGC p.Leu389fs	frameshift_variant	1166/2559	389/852	trbE	RP4_GFP_1_00135	No predicted	NA					No_predicted		NA
Day8_d_D6.4	Donor	8	PRD1	0.5	Resistance	very low	RA	SNP	T→A	SUS (T_A)	NA	22275	22275	22275	99.8	trbE	Type IV secretion system protein virB4	W577R (TGG_AGG)	13	missense_variant c.1729T>A p.Trp577Arg	missense_variant	1729/2559	577/852	trbE	RP4_GFP_1_00135	No predicted	NA					No_predicted		NA
Day8_d_D7.6	Donor	8	PRD1	0.5	Partial	high	RA	SNP	G→C	SUS (G_C)	NA	24002	24002	24002	99.6	trbG	P_type conjugative transfer protein TrbG	R44P (CGG_CCG)	1	missense_variant c.131G>C p.Arg44Pro	missense_variant	131/894	44/297	trbG	RP4_GFP_1_00145	RA	SNP	C→A		2040144		Ec_dMG1655_02091	G1645G (GGC→GGA)	hypothetical protein
Day8_tc_D6.6	Transconjugant	8	PRD1	0.5	Partial	high	RA	SNP	A→C	SUS (A_C)	NA	18921	18921	18921	100	trbB	P_type conjugative transfer ATPase TrbB	D32A (GAC_GCC)	8	missense_variant c.95A>C p.Asp32Ala	missense_variant	95/960	32/319	trbB	RP4_GFP_1_00120	No predicted	NA					No_predicted		NA
Day8_tc_D6.8	Transconjugant	8	PRD1	0.5	Partial	high	MC - JC	DEL	NA	DEL (-27 bp)	27	28803	28831	28803 - 28831	99.9	trbL	P_type conjugative transfer protein TrbL	coding (1137_1163/1587 nt)	7	disruptive_inframe_deletion c.1137_1163delTGAAACCCCGATGGCCTCGGCCGCCGG p.Glu380_Gly388del	disruptive_inframe	1137/1587	379/528	trbL	RP4_GFP_1_00170	RA	SNP	A→G		159255		casA	V52V (GTT→GTC)	CRISPR system Cascade subunit CasA
Day8_tc_D7.10	Transconjugant	8	PRD1	0.5	Partial	high	RA	SNP	A→C	SUS (A_C)	NA	19706	19706	19706	99.5	trbB	P_type conjugative transfer ATPase TrbB	T294P (ACC_CCC)	8	missense_variant c.880A>C p.Thr294Pro	missense_variant	880/960	294/319	trbB	RP4_GFP_1_00120	No predicted	NA	NA	NA	NA		No_predicted	NA	NA
Day3_d_A1.1	Donor	3	No-phage	0	Susceptible	high	No predicted	NA	NA	NA	NA	NA	NA	NA	NA	No_predicted	NA	NA	15	NA	NA	NA	NA	NA	NA	No predicted	NA					No_predicted		NA
Day3_tc_A1.1	Transconjugant	3	No-phage	0	Susceptible	high	No predicted	NA	NA	NA	NA	NA	NA	NA	NA	No_predicted	NA	NA	15	NA	NA	NA	NA	NA	NA	No predicted	NA	NA	NA	NA		No_predicted	NA	NA
Day3_tc_D1.2	Transconjugant	3	No-phage	0.5	Susceptible	high	No predicted	NA	NA	NA	NA	NA	NA	NA	NA	No_predicted	NA	NA	15	NA	NA	NA	NA	NA	NA	No predicted	NA					No_predicted		NA
Day3_d_A6.1	Donor	3	PRD1	0	Resistance	very low	RA	SNP	A→T	SUS	NA	20303	20303	20303	99.7	trbD	TrbD component type IV secretory pathway	D22V (GAT_GTT)	1	missense_variant c.65A>T p.Asp22Val	missense_variant	65/312	22/103	trbD	RP4_GFP_1_00130	No predicted	NA					No_predicted		NA
Day3_d_A8.1	Donor	3	PRD1	0	Resistance	very low	IS421	INS	NA	NA	NA	NA	NA	NA	100	trbE	Type IV secretion system protein virB4	NA	13	NA	NA	NA	NA	NA	NA	No predicted	NA					No_predicted		NA
Day3_tc_A6.1	Transconjugant	3	PRD1	0	Partial	high	MC - JC	DEL	NA	DEL (-69 bp)	69	28803	28873	28803 - 28873	100	trbL	P_type conjugative transfer protein TrbL	coding (1137_1205/1587 nt)	7	Not_found	large_deletion	NA	NA	NA	NA	RA	SNP	A→C		3830003		cdgI	T436P (ACC→CCC)	putative diguanylate cyclase CdgI
Day3_tc_A8.1	Transconjugant	3	PRD1	0	Partial	high	RA	SNP	A→C	SUS	NA	18921	18921	18921	99.8	trbB	P_type conjugative transfer ATPase TrbB	D32A (GAC_GCC)	8	missense_variant c.95A>C p.Asp32Ala	missense_variant	95/960	32/319	trbB	RP4_GFP_1_00120	No predicted	NA	NA		NA		No_predicted	NA	NA
Day3_d_D6.1	Donor	3	PRD1	0.5	Susceptible	high	No predicted	NA	NA	NA	NA	NA	NA	NA	NA	No_predicted	NA	NA	15	NA	NA	NA	NA	NA	NA	No predicted	NA					No_predicted		NA
Day3_d_D7.1	Donor	3	PRD1	0.5	Resistance	low	JC	INS	NA	INS (+12 GAGGCGATCCGC)	12	22433	22410	22421	100	trbE	Type IV secretion system protein virB4	coding (1863/2559 nt)	13	Not_found	Not_found	NA	NA	NA	NA	No predicted	NA					No_predicted		NA
Day3_tc_D6.1	Transconjugant	3	PRD1	0.5	Susceptible	high	No predicted	NA	NA	NA	NA	NA	NA	NA	NA	No_predicted	NA	NA	15	NA	NA	NA	NA	NA	NA	No predicted	NA	NA	NA	NA		No_predicted	NA	NA
Day3_d_A7.6	Donor	3	PRD1	0	Susceptible	high	RA	SNP	A→C	SUS	NA	19706	19706	19706	99.8	trbB	P_type conjugative transfer ATPase TrbB	T294P (ACC_CCC)	8	missense_variant c.880A>C p.Thr294Pro	missense_variant	880/960	294/319	trbB	RP4_GFP_1_00120	No predicted	NA					No_predicted		NA
Day3_d_A8.3	Donor	3	PRD1	0.5	Resistance	low	JC	INS	NA	INS ( +12 GAGGCGATCCGC)2_3	12	22433	22410	22421	97	trbE	Type IV secretion system protein virB4	coding (1887/2559 nt)	13	conservative_inframe_insertion c.1876_1887dupGAGGCGATCCGC p.Glu626_Arg629dup	conservative_inframe	1888/2559	630/852	trbE	RP4_GFP_1_00135	RA	SNP	T > C	SNP	1,230,213		Ec_dMG1655_01258 /	intergenic (‑173/+1178	hypothetical protein/Cell division topological specificity factor
Day3_d_D8.7	Donor	3	PRD1	0.5	Resistance	very low	MC - JC	DEL	NA	DEL (-25 bp)	25	25427	25453	25427 - 25453	100	trbI	Conjugal transfer protein TrbI	coding (173_197/1392 nt)	4	frameshift_variant c.173_197delGAGCTGCGAAGGCTGAGAAGGCCGG p.Gly58fs	frameshift_variant	173/1392	58/463	trbI	RP4_GFP_1_00155	No predicted	NA					No_predicted		NA
Day3_tc_D7.5	Transconjugant	3	PRD1	0.5	Partial	high	MC - JC	DEL	NA	DEL (-81 bp)	81	28797	28879	28797 - 28879	99.9	trbL	P_type conjugative transfer protein TrbL	coding (1131_1211/1587 nt)	7	Not_found	large_deletion	NA	NA	NA	NA	No predicted	NA	NA	NA	NA		No_predicted	NA	NA
Day3_tc_D7.9	Transconjugant	3	PRD1	0.5	Partial	high	RA	SNP	A→C	SUS	NA	18921	18921	18921	100	trbB	P_type conjugative transfer ATPase TrbB	D32A (GAC_GCC)	8	missense_variant c.95A>C p.Asp32Ala	missense_variant	95/960	32/319	trbB	RP4_GFP_1_00120	No predicted	NA	NA	NA	NA		No_predicted	NA	NA
Day3_d_D1.1	Donor	3	No-phage	0.5	Susceptible	high	No predicted	NA	NA	NA	NA	NA	NA	NA	NA	No_predicted	NA	NA	15	NA	NA	NA	NA	NA	NA	No predicted	NA					No_predicted		NA
Day3-d-A8-1-E	Donor	3	PRD1	0	Resistance	very low	IS421	INS	NA	NA	NA	NA	NA	NA	100	trbE	Type IV secretion system protein virB4	NA	13	NA	NA	NA	NA	NA	NA	No predicted	NA					No_predicted		NA
Day3_d_D8.9	Donor	3	PRD1	0.5	Partial	high	RA	SNP	A→C	SUS	NA	19706	19706	19706	99.9	trbB	P‑type conjugative transfer ATPase TrbB	T294P (ACC→CCC)	8	missense_variant c.880A>C p.Thr294Pro	missense_variant	880/960	294/319	trbB	RP4_GFP_1_00120	RA	SNP	A→G		2464339		Ec_dMG1655_02501	N4S (AAC→AGC)	hypothetical protein
Day3_tc_A8.4	Transconjugant	3	PRD1	0	Resistance	none	MC - JC	DEL	NA	DEL (-25 bp)	25	25428	25428	25428	100	trbI	Conjugal transfer protein TrbI	coding (173‑197/1392 nt)	4	frameshift_variant c.173_197delGAGCTGCGAAGGCTGAGAAGGCCGG p.Gly58fs	frameshift_variant	173/1392	58/463	trbI	RP4_GFP_1_00155	JC	DEL		(TTCAACA)2→3	3264242	3264226	prlF	coding (272/336 nt)	Antitoxin PrlF
Day8_d_A6.5	Donor	3	PRD1	0	Susceptible	high	No predicted	NA	NA	NA	NA	NA	NA	NA	NA	No_predicted	NA	NA	15	NA	NA	NA	NA	NA	NA	RA	MNP	T→C |C→T |G→A		814783 | 815,098 | 815,140		lexA_1		LexA repressor
Day8_d_A8.6	Donor	8	PRD1	0	Resistance	none	RA	SNP	A→C	SUS	NA	22053	22053	22053	99.9	trbE	Type IV secretion system protein virB4	T503P (ACG→CCG)	13	missense_variant c.1507A>C p.Thr503Pro	missense_variant	1507/2559	503/852	trbE	RP4_GFP_1_00135	No predicted	NA					No_predicted		NA
Day8_d_D6.9	Donor	8	PRD1	0.5	Partial	high	RA	SNP	A→C	SUS	NA	22788	22788	22788	99.9	trbE	Type IV secretion system protein virB4	T748P (ACC→CCC)	13	missense_variant c.2242A>C p.Thr748Pro	missense_variant	2242/2559	748/852	trbE	RP4_GFP_1_00135	No predicted	NA					No_predicted		NA
Day8_d_D8.3	Donor	8	PRD1	0.5	Resistance	very low	MC - JC	DEL	NA	DEL (-12 bp) | (GAGGCGATCCGC)2→1	12	22422	22422	22433	100	trbE	Type IV secretion system protein virB4	coding (1876‑1887/2559 nt)	13	conservative_inframe_deletion c.1876_1887delGAGGCGATCCGC p.Glu626_Arg629del	conservative_inframe	1876/2559	626/852	trbE	RP4_GFP_1_00135	No predicted	NA					No_predicted		NA
Day8_tc_A6.6	Transconjugant	8	PRD1	0	Partial	high	MC - JC	DEL	NA	DEL (-60 bp)	60	28773	28773	28832	100	trbL	P‑type conjugative transfer protein TrbL	coding (1106‑1165/1587 nt)	7	Not_found	large_deletion	NA	NA	NA	NA	No predicted	NA					No_predicted		NA
Day8_tc_A8.10	Transconjugant	8	PRD1	0	Partial	high	MC - JC	DEL	NA	DEL (-27 bp)	27	28804	28804	28830	99.9	trbL	P‑type conjugative transfer protein TrbL	coding (1137‑1163/1587 nt)	7	disruptive_inframe_deletion c.1137_1163delTGAAACCCCGATGGCCTCGGCCGCCGG p.Glu380_Gly388del	disruptive_inframe	1137/1587	379/528	trbL	RP4_GFP_1_00170	No predicted	NA					No_predicted		NA
Day12_d_A6.3	Donor	12	PRD1	0	Resistance	none	IS421	INS	NA	NA	NA	NA	NA	NA	NA	trbE	Type IV secretion system protein virB4	NA	13	NA	NA	NA	NA	NA	NA	MC - JC	DEL		(GCTGAC)2→1	3689340	3689332	oppF ←	coding (494‑499/1005 nt)	Oligopeptide transport ATP‑binding protein OppF
Day12_d_D8.8	Donor	12	PRD1	0.5	Partial	high	RA	SNP	A→C	SUS	NA	19706	19706	19706	99.9	trbB	P‑type conjugative transfer ATPase TrbB	T294P (ACC→CCC)	8	missense_variant c.880A>C p.Thr294Pro	missense_variant	880/960	294/319	trbB	RP4_GFP_1_00120	No predicted	NA					No_predicted		NA
dMG1655-RP4	Ancestral-Donor	NA	NA	NA	Susceptible	high	No predicted	NA	NA	NA	NA	NA	NA	NA	NA	No_predicted			15	NA	NA	NA	NA	NA	NA	No predicted	NA					No_predicted		NA

## Sheet: PRD1_binding
clone	Mutant_gene	observation	PRD1_particles_bound
J53	NA	Cell1	5
J53	NA	Cell2	3
J53	NA	Cell3	2
J53	NA	Cell4	0
J53	NA	Cell5	0
J53	NA	Cell6	0
J53	NA	Cell7	0
J53	NA	Cell8	1
J53	NA	Cell9	1
J53	NA	Cell10	0
J53	NA	Cell11	0
J53	NA	Cell12	0
J53	NA	Cell13	0
J53	NA	Cell14	1
J53	NA	Cell15	1
J53	NA	Cell16	1
J53	NA	Cell17	4
J53	NA	Cell18	0
J53	NA	Cell19	0
J53	NA	Cell20	0
Day3_d_A1.1	No_mutations	Cell1	10
Day3_d_A1.1	No_mutations	Cell2	25
Day3_d_A1.1	No_mutations	Cell3	10
Day3_d_A1.1	No_mutations	Cell4	17
Day3_d_A1.1	No_mutations	Cell5	20
Day3_d_A1.1	No_mutations	Cell6	8
Day3_d_A1.1	No_mutations	Cell7	12
Day3_d_A1.1	No_mutations	Cell8	23
Day3_d_A1.1	No_mutations	Cell9	9
Day3_d_A1.1	No_mutations	Cell10	14
Day3_d_A1.1	No_mutations	Cell11	15
Day3_d_A1.1	No_mutations	Cell12	14
Day3_d_A1.1	No_mutations	Cell13	10
Day3_d_A1.1	No_mutations	Cell14	6
Day3_d_A1.1	No_mutations	Cell15	10
Day3_d_A1.1	No_mutations	Cell16	12
Day3_d_A1.1	No_mutations	Cell17	12
Day3_d_A1.1	No_mutations	Cell18	16
Day3_d_A1.1	No_mutations	Cell19	17
Day3_d_A1.1	No_mutations	Cell20	18
Day12_tc_A6.5	trbE	Cell1	0
Day12_tc_A6.5	trbE	Cell2	0
Day12_tc_A6.5	trbE	Cell3	0
Day12_tc_A6.5	trbE	Cell4	1
Day12_tc_A6.5	trbE	Cell5	0
Day12_tc_A6.5	trbE	Cell6	0
Day12_tc_A6.5	trbE	Cell7	0
Day12_tc_A6.5	trbE	Cell8	1
Day12_tc_A6.5	trbE	Cell9	0
Day12_tc_A6.5	trbE	Cell10	0
Day12_tc_A6.5	trbE	Cell11	0
Day12_tc_A6.5	trbE	Cell12	0
Day12_tc_A6.5	trbE	Cell13	6
Day12_tc_A6.5	trbE	Cell14	0
Day12_tc_A6.5	trbE	Cell15	10
Day12_tc_A6.5	trbE	Cell16	12
Day12_tc_A6.5	trbE	Cell17	8
Day12_tc_A6.5	trbE	Cell18	3
Day12_tc_A6.5	trbE	Cell19	0
Day12_tc_A6.5	trbE	Cell20	10
Day12_d_D8.1	trbI	Cell1	3
Day12_d_D8.1	trbI	Cell2	9
Day12_d_D8.1	trbI	Cell3	6
Day12_d_D8.1	trbI	Cell4	3
Day12_d_D8.1	trbI	Cell5	6
Day12_d_D8.1	trbI	Cell6	2
Day12_d_D8.1	trbI	Cell7	7
Day12_d_D8.1	trbI	Cell8	3
Day12_d_D8.1	trbI	Cell9	3
Day12_d_D8.1	trbI	Cell10	5
Day12_d_D8.1	trbI	Cell11	6
Day12_d_D8.1	trbI	Cell12	9
Day12_d_D8.1	trbI	Cell13	2
Day12_d_D8.1	trbI	Cell14	0
Day12_d_D8.1	trbI	Cell15	4
Day12_d_D8.1	trbI	Cell16	14
Day12_d_D8.1	trbI	Cell17	14
Day12_d_D8.1	trbI	Cell18	6
Day12_d_D8.1	trbI	Cell19	11
Day12_d_D8.1	trbI	Cell20	12
Day3_d_D7.1	trbE	Cell1	6
Day3_d_D7.1	trbE	Cell2	0
Day3_d_D7.1	trbE	Cell3	4
Day3_d_D7.1	trbE	Cell4	0
Day3_d_D7.1	trbE	Cell5	1
Day3_d_D7.1	trbE	Cell6	0
Day3_d_D7.1	trbE	Cell7	0
Day3_d_D7.1	trbE	Cell8	0
Day3_d_D7.1	trbE	Cell9	2
Day3_d_D7.1	trbE	Cell10	11
Day3_d_D7.1	trbE	Cell11	3
Day3_d_D7.1	trbE	Cell12	6
Day3_d_D7.1	trbE	Cell13	1
Day3_d_D7.1	trbE	Cell14	2
Day3_d_D7.1	trbE	Cell15	3
Day3_d_D7.1	trbE	Cell16	4
Day3_d_D7.1	trbE	Cell17	10
Day3_d_D7.1	trbE	Cell18	1
Day3_d_D7.1	trbE	Cell19	6
Day3_d_D7.1	trbE	Cell20	3

## Sheet: IncP_diversity
ID	sseqid	pident	qcovs	slen	taxon_superkingdom_name	taxon_phylum_name	taxon_class_name	taxon_order_name	taxon_family_name	taxon_genus_name	taxon_species_name	size	gc	AMR_genes	R_category	rep_type(s)	Rep_category	predicted_mobility	relaxase_type(s)	orit_type(s)	mpf_type	Description_NUCCORE
RP4_wildtype	dMG1655-RP4_BJMGPEPO_wild_type_T4SS_protein_TrbE-virB4_HCP	100	100	852	Bacteria	Proteobacteria	Gammaproteobacteria	Enterobacterales	Enterobacteriaceae	Escherichia	Escherichia coli	60681	60	3	R_plasmid	IncP	single-rep	conjugative	MOBP	MOBP	MPF_T	RP4 wild type with GFP
RP4_mutant	Day12_tc_A6.5_NNNICPKN_00064_mutant_T4SS_protein_TrbE-virB4_NCP	100	59	499	Bacteria	Proteobacteria	Gammaproteobacteria	Enterobacterales	Enterobacteriaceae	Escherichia	Escherichia coli	60681	60	3	R_plasmid	IncP	single-rep	conjugative	MOBP	MOBP	MPF_T	RP4 mutant
RP4_mutant	Day8_d_A7.6_MCNFKHOJ_00064_mutant_T4SS_protein_TrbE-virB4_NCP	100	49	415	Bacteria	Proteobacteria	Gammaproteobacteria	Enterobacterales	Enterobacteriaceae	Escherichia	Escherichia coli	60681	60	3	R_plasmid	IncP	single-rep	conjugative	MOBP	MOBP	MPF_T	RP4 mutant
RP4_mutant	Day8_d_A7.6_MCNFKHOJ_00065_mutant_T4SS_protein_TrbE-virB4_NCP	100	46	433	Bacteria	Proteobacteria	Gammaproteobacteria	Enterobacterales	Enterobacteriaceae	Escherichia	Escherichia coli	60681	60	3	R_plasmid	IncP	single-rep	conjugative	MOBP	MOBP	MPF_T	RP4 mutant
RP4_mutant	Day12_tc_A6.5_NNNICPKN_00065_mutant_T4SS_protein_TrbE-virB4_NCP	100	41	352	Bacteria	Proteobacteria	Gammaproteobacteria	Enterobacterales	Enterobacteriaceae	Escherichia	Escherichia coli	60681	60	3	R_plasmid	IncP	single-rep	conjugative	MOBP	MOBP	MPF_T	RP4 mutant
RP4_mutant	Day3_d_D7.1_NPKEDLNF_00001_mutant_T4SS_protein_TrbE-virB4_LCP	100	29	251	Bacteria	Proteobacteria	Gammaproteobacteria	Enterobacterales	Enterobacteriaceae	Escherichia	Escherichia coli	60681	60	3	R_plasmid	IncP	single-rep	conjugative	MOBP	MOBP	MPF_T	RP4 mutant
MOBSUITE-BN000925	MOBSUITE-BN000925_00026	100	100	852	NF	NF	NF	NF	NF	NF	NF	60096	61.7778	4	R_plasmid	IncP	single-rep	conjugative	MOBP	MOB_unknown	MPF_T	NF
PLSDB-NC_008357.1	PLSDB-NC_008357.1_00033	100	55	471	Bacteria	Proteobacteria	Gammaproteobacteria	Pseudomonadales	Pseudomonadaceae	Pseudomonas	Pseudomonas aeruginosa	89147	59.0059	6	R_plasmid	IncP	single-rep	conjugative	MOBP	MOB_unknown	MPF_T	Pseudomonas aeruginosa plasmid pBS228, complete sequence
PLSDB-NC_008357.1	PLSDB-NC_008357.1_00026	100	44	374	Bacteria	Proteobacteria	Gammaproteobacteria	Pseudomonadales	Pseudomonadaceae	Pseudomonas	Pseudomonas aeruginosa	89147	59.0059	6	R_plasmid	IncP	single-rep	conjugative	MOBP	MOB_unknown	MPF_T	Pseudomonas aeruginosa plasmid pBS228, complete sequence
PLSDB-CP002152.1	PLSDB-CP002152.1_00007	100	100	852	Bacteria	NF	NF	NF	NF	NF	uncultured bacterium	66911	62.9373	3	R_plasmid	IncP	single-rep	conjugative	MOBP	MOB_unknown	MPF_T	Uncultured bacterium plasmid PB11, complete sequence
PLSDB-NZ_MN602278.1	PLSDB-NZ_MN602278.1_00050	100	100	852	Bacteria	Proteobacteria	Gammaproteobacteria	Enterobacterales	Enterobacteriaceae	Escherichia	Escherichia coli	55695	63.4402	3	R_plasmid	IncP	single-rep	conjugative	MOBP	MOB_unknown	MPF_T	Escherichia coli plasmid pUZ8002, complete sequence
COMPASS-AJ744860.1	COMPASS-AJ744860.1_00019	100	100	852	Bacteria	NF	NF	NF	NF	NF	uncultured bacterium	68869	62.3401	6	R_plasmid	IncP	single-rep	conjugative	MOBP	MOB_unknown	MPF_T	uncultured bacterium pTB11 plasmid complete genome
PLSDB-JX469833.1	PLSDB-JX469833.1_00007	100	100	852	Bacteria	NF	NF	NF	NF	NF	uncultured bacterium	74056	61.2361	4	R_plasmid	IncP	single-rep	conjugative	MOBP	MOB_unknown	MPF_T	Uncultured bacterium plasmid pWEC911, complete sequence
PLSDB-JX469830.1	PLSDB-JX469830.1_00007	100	100	852	Bacteria	NF	NF	NF	NF	NF	uncultured bacterium	80762	58.6018	9	R_plasmid	IncP	single-rep	conjugative	MOBP	MOB_unknown	MPF_T	Uncultured bacterium plasmid pG527, complete sequence
COMPASS-L27758.1	COMPASS-L27758.1_00026	100	100	852	Bacteria	Proteobacteria	Gammaproteobacteria	Pseudomonadales	Pseudomonadaceae	Pseudomonas	Pseudomonas aeruginosa	60099	61.7797	4	R_plasmid	IncP	single-rep	conjugative	MOBP	MOB_unknown	MPF_T	Pseudomonas aeruginosa plasmid Birmingham IncP-alpha, complete sequence
PLSDB-CP002153.1	PLSDB-CP002153.1_00007	100	100	852	Bacteria	NF	NF	NF	NF	NF	uncultured bacterium	72683	62.2401	6	R_plasmid	IncP	single-rep	conjugative	MOBP	MOB_unknown	MPF_T	Uncultured bacterium plasmid PSP21, complete sequence
RP4_mutant	Day8_d_D6.9_EEKCEHJO_mutant_T4SS_protein_TrbE-virB4_HCP	99.883	100	852	Bacteria	Proteobacteria	Gammaproteobacteria	Enterobacterales	Enterobacteriaceae	Escherichia	Escherichia coli	60681	60	3	R_plasmid	IncP	single-rep	conjugative	MOBP	MOBP	MPF_T	RP4 mutant
RP4_mutant	Day8_d_A8.6_CDFFDCMD_mutant_T4SS_protein_TrbE-virB4_NCP	99.883	100	852	Bacteria	Proteobacteria	Gammaproteobacteria	Enterobacterales	Enterobacteriaceae	Escherichia	Escherichia coli	60681	60	3	R_plasmid	IncP	single-rep	conjugative	MOBP	MOBP	MPF_T	RP4 mutant
RP4_mutant	Day12_tc_A6.10_KPIAOFGL_mutant_T4SS_protein_TrbE-virB4_HCP	99.883	100	852	Bacteria	Proteobacteria	Gammaproteobacteria	Enterobacterales	Enterobacteriaceae	Escherichia	Escherichia coli	60681	60	3	R_plasmid	IncP	single-rep	conjugative	MOBP	MOBP	MPF_T	RP4 mutant
RP4_mutant	Day8_d_D6.4_COGGMJEK_mutant_T4SS_protein_TrbE-virB4_PCP	99.883	100	852	Bacteria	Proteobacteria	Gammaproteobacteria	Enterobacterales	Enterobacteriaceae	Escherichia	Escherichia coli	60681	60	3	R_plasmid	IncP	single-rep	conjugative	MOBP	MOBP	MPF_T	RP4 mutant
PLSDB-CP002151.1	PLSDB-CP002151.1_00007	99.883	100	852	Bacteria	NF	NF	NF	NF	NF	uncultured bacterium	64696	62.398	6	R_plasmid	IncP	single-rep	conjugative	MOBP	MOB_unknown	MPF_T	Uncultured bacterium plasmid PB5, complete sequence
RP4_mutant	Day3_d_A8.3_EJJAGKCK_mutant_T4SS_protein_TrbE-virB4_LCP	99.533	100	856	Bacteria	Proteobacteria	Gammaproteobacteria	Enterobacterales	Enterobacteriaceae	Escherichia	Escherichia coli	60681	60	3	R_plasmid	IncP	single-rep	conjugative	MOBP	MOBP	MPF_T	RP4 mutant
RP4_mutant	Day8_d_D8.3_HHFJDGAK_mutant_T4SS_protein_TrbE-virB4_PCP	99.531	100	848	Bacteria	Proteobacteria	Gammaproteobacteria	Enterobacterales	Enterobacteriaceae	Escherichia	Escherichia coli	60681	60	3	R_plasmid	IncP	single-rep	conjugative	MOBP	MOBP	MPF_T	RP4 mutant
PLSDB-NZ_CP062120.1	PLSDB-NZ_CP062120.1_00212	92.784	11	123	Bacteria	Proteobacteria	Alphaproteobacteria	Hyphomicrobiales	Phyllobacteriaceae	Aminobacter	Aminobacter sp. SR38	197271	62.7619	0	Non-AMR_plasmid	IncP	single-rep	conjugative	MOBP,MOBP	MOBP,MOBP	MPF_T	Aminobacter sp. SR38 plasmid pSR8
PLSDB-LR990733.1	PLSDB-LR990733.1_00042	90.973	100	853	Bacteria	Proteobacteria	Gammaproteobacteria	Xanthomonadales	Xanthomonadaceae	Xanthomonas	Xanthomonas sp. LMG 31884	46175	60.7645	0	Non-AMR_plasmid	IncP	single-rep	mobilizable	-	MOB_unknown	MPF_T	Xanthomonas sp. LMG 31884 genome assembly, plasmid: LMG31884_p46
PLSDB-NZ_LR990743.1	PLSDB-NZ_LR990743.1_00033	90.973	100	853	Bacteria	Proteobacteria	Gammaproteobacteria	Xanthomonadales	Xanthomonadaceae	Xanthomonas	Xanthomonas hydrangeae	46176	60.7653	0	Non-AMR_plasmid	IncP	single-rep	mobilizable	-	MOB_unknown	MPF_T	Xanthomonas hydrangea strain LMG 31885 isolate GBBC 2128 plasmid LMG31885_p46, complete sequence
PLSDB-NZ_LR990740.1	PLSDB-NZ_LR990740.1_00045	90.973	100	853	Bacteria	Proteobacteria	Gammaproteobacteria	Xanthomonadales	Xanthomonadaceae	Xanthomonas	Xanthomonas hydrangeae	46179	60.7657	0	Non-AMR_plasmid	IncP	single-rep	mobilizable	-	MOB_unknown	MPF_T	Xanthomonas hydrangea strain GBBC 2199 plasmid LMG31886_p46, complete sequence
PLSDB-NZ_LR990738.1	PLSDB-NZ_LR990738.1_00049	90.973	100	853	Bacteria	Proteobacteria	Gammaproteobacteria	Xanthomonadales	Xanthomonadaceae	Xanthomonas	Xanthomonas hydrangeae	46178	60.767	0	Non-AMR_plasmid	IncP	single-rep	mobilizable	-	MOB_unknown	MPF_T	Xanthomonas hydrangea strain GBBC 2202 plasmid LMG31887_p46, complete sequence
PLSDB-NZ_CP062120.1	PLSDB-NZ_CP062120.1_00213	90.385	6	67	Bacteria	Proteobacteria	Alphaproteobacteria	Hyphomicrobiales	Phyllobacteriaceae	Aminobacter	Aminobacter sp. SR38	197271	62.7619	0	Non-AMR_plasmid	IncP	single-rep	conjugative	MOBP,MOBP	MOBP,MOBP	MPF_T	Aminobacter sp. SR38 plasmid pSR8
PLSDB-NZ_CP053554.1	PLSDB-NZ_CP053554.1_00012	90.26	18	154	Bacteria	Proteobacteria	Betaproteobacteria	Burkholderiales	Comamonadaceae	Diaphorobacter	Diaphorobacter sp. JS3050	49405	64.6675	0	Non-AMR_plasmid	IncP	single-rep	conjugative	MOBP	MOBP	MPF_T	Diaphorobacter sp. JS3050 plasmid pDCNB, complete sequence
PLSDB-NZ_MW574946.1	PLSDB-NZ_MW574946.1_00008	89.13	16	138	Bacteria	Proteobacteria	Gammaproteobacteria	Enterobacterales	Enterobacteriaceae	Escherichia	Escherichia coli	62944	63.8647	1	R_plasmid	IncP	single-rep	conjugative	MOBP	MOBP	MPF_T	Escherichia coli strain CV601 plasmid pWE_C_2, complete sequence
PLSDB-NZ_MW574939.1	PLSDB-NZ_MW574939.1_00002	89.13	16	138	Bacteria	Proteobacteria	Gammaproteobacteria	Enterobacterales	Enterobacteriaceae	Escherichia	Escherichia coli	62942	63.8651	1	R_plasmid	IncP	single-rep	conjugative	MOBP	MOBP	MPF_T	Escherichia coli strain CV601 plasmid pTE_C_4, complete sequence
PLSDB-NZ_MW150990.1	PLSDB-NZ_MW150990.1_00008	88.975	76	644	Bacteria	Proteobacteria	Gammaproteobacteria	Enterobacterales	Morganellaceae	Morganella	Morganella morganii	53129	65.085	1	R_plasmid	IncP	single-rep	conjugative	MOBP	MOBP	MPF_T	Morganella morganii strain nx_m63 plasmid pNXM63-IMP, complete sequence
PLSDB-NZ_MN366356.1	PLSDB-NZ_MN366356.1_00007	88.967	100	852	Bacteria	NF	NF	NF	NF	NF	bacterium	58844	59.6373	7	R_plasmid	IncP	single-rep	conjugative	MOBP	MOBP	MPF_T	Bacterium plasmid pALTS27, complete sequence
PLSDB-KC964607.1	PLSDB-KC964607.1_00007	88.967	100	852	Bacteria	NF	NF	NF	NF	NF	uncultured bacterium	55475	59.9856	6	R_plasmid	IncP	single-rep	conjugative	MOBP	MOBP	MPF_T	Uncultured bacterium plasmid pMLUA4, complete sequence
PLSDB-JQ004408.1	PLSDB-JQ004408.1_00016	88.967	100	852	Bacteria	NF	NF	NF	NF	NF	uncultured bacterium	55424	61.1053	4	R_plasmid	IncP	single-rep	conjugative	MOBP	MOBP	MPF_T	Uncultured bacterium plasmid pHH3414, complete sequence
PLSDB-NZ_MW574943.1	PLSDB-NZ_MW574943.1_00053	88.967	100	852	Bacteria	Proteobacteria	Gammaproteobacteria	Enterobacterales	Enterobacteriaceae	Escherichia	Escherichia coli	51506	61.6006	4	R_plasmid	IncP	single-rep	conjugative	MOBP	MOBP	MPF_T	Escherichia coli strain CV601 plasmid pTE_T100_4, complete sequence
PLSDB-KC964605.1	PLSDB-KC964605.1_00007	88.967	100	852	Bacteria	NF	NF	NF	NF	NF	uncultured bacterium	58845	59.6363	7	R_plasmid	IncP	single-rep	conjugative	MOBP	MOBP	MPF_T	Uncultured bacterium plasmid pMLUA1, complete sequence
PLSDB-JQ004409.1	PLSDB-JQ004409.1_00016	88.967	100	852	Bacteria	NF	NF	NF	NF	NF	uncultured bacterium	53419	61.1037	4	R_plasmid	IncP	single-rep	conjugative	MOBP	MOBP	MPF_T	Uncultured bacterium plasmid pKS77, complete sequence
PLSDB-NZ_MW574938.1	PLSDB-NZ_MW574938.1_00017	88.967	100	852	Bacteria	Proteobacteria	Gammaproteobacteria	Enterobacterales	Enterobacteriaceae	Escherichia	Escherichia coli	63269	59.6216	8	R_plasmid	IncP	single-rep	conjugative	MOBP	MOBP	MPF_T	Escherichia coli strain CV601 plasmid pTE_C_3, complete sequence
PLSDB-KC964606.1	PLSDB-KC964606.1_00007	88.967	100	852	Bacteria	NF	NF	NF	NF	NF	uncultured bacterium	57859	60.065	7	R_plasmid	IncP	single-rep	conjugative	MOBP	MOBP	MPF_T	Uncultured bacterium plasmid pMLUA3, complete sequence
PLSDB-NZ_MN366360.1	PLSDB-NZ_MN366360.1_00007	88.967	100	852	Bacteria	NF	NF	NF	NF	NF	bacterium	57949	59.6473	6	R_plasmid	IncP	single-rep	conjugative	MOBP	MOBP	MPF_T	Bacterium plasmid pALTS32, complete sequence
PLSDB-AM261282.1	PLSDB-AM261282.1_00007	88.967	100	852	Bacteria	NF	NF	NF	NF	NF	uncultured bacterium	54383	60.8389	5	R_plasmid	IncP	single-rep	conjugative	MOBP	MOBP	MPF_T	Uncultured bacterium IncP-1 plasmid pKJK5 complete sequence
PLSDB-JQ004407.1	PLSDB-JQ004407.1_00016	88.967	100	852	Bacteria	NF	NF	NF	NF	NF	uncultured bacterium	51230	61.1907	1	R_plasmid	IncP	single-rep	conjugative	MOBP	MOBP	MPF_T	Uncultured bacterium plasmid pHH3408, complete sequence
PLSDB-NZ_MW574937.1	PLSDB-NZ_MW574937.1_00031	88.967	100	852	Bacteria	Proteobacteria	Gammaproteobacteria	Enterobacterales	Enterobacteriaceae	Escherichia	Escherichia coli	49709	61.3973	2	R_plasmid	IncP	single-rep	conjugative	MOBP	MOBP	MPF_T	Escherichia coli strain CV601 plasmid pTE_C_2, complete sequence
PLSDB-JQ004406.1	PLSDB-JQ004406.1_00016	88.967	100	852	Bacteria	NF	NF	NF	NF	NF	uncultured bacterium	56366	60.3147	7	R_plasmid	IncP	single-rep	conjugative	MOBP	MOBP	MPF_T	Uncultured bacterium plasmid pHH128, complete sequence
PLSDB-NZ_CP028340.1	PLSDB-NZ_CP028340.1_00007	88.967	100	852	Bacteria	Proteobacteria	Betaproteobacteria	Rhodocyclales	Zoogloeaceae	Thauera	Thauera aromatica	53761	60.7634	4	R_plasmid	IncP	single-rep	conjugative	MOBP	MOBP	MPF_T	Thauera aromatica K172 plasmid pKJK172, complete sequence
PLSDB-NZ_CP062120.1	PLSDB-NZ_CP062120.1_00214	88.889	21	200	Bacteria	Proteobacteria	Alphaproteobacteria	Hyphomicrobiales	Phyllobacteriaceae	Aminobacter	Aminobacter sp. SR38	197271	62.7619	0	Non-AMR_plasmid	IncP	single-rep	conjugative	MOBP,MOBP	MOBP,MOBP	MPF_T	Aminobacter sp. SR38 plasmid pSR8
PLSDB-JX469827.1	PLSDB-JX469827.1_00007	88.615	100	852	Bacteria	NF	NF	NF	NF	NF	uncultured bacterium	63472	61.6965	1	R_plasmid	IncP	single-rep	conjugative	MOBP	MOBP	MPF_T	Uncultured bacterium plasmid pEMT3, complete sequence
PLSDB-JN106175.1	PLSDB-JN106175.1_00007	88.615	100	852	Bacteria	NF	NF	NF	NF	NF	uncultured bacterium	86438	64.349	0	Non-AMR_plasmid	IncP	single-rep	conjugative	MOBP	MOBP	MPF_T	Uncultured bacterium plasmid pAKD34, complete sequence
PLSDB-JN106170.1	PLSDB-JN106170.1_00007	88.615	100	852	Bacteria	NF	NF	NF	NF	NF	uncultured bacterium	75067	61.9966	0	Non-AMR_plasmid	IncP	single-rep	conjugative	MOBP	MOBP	MPF_T	Uncultured bacterium plasmid pAKD25, complete sequence
PLSDB-NC_019318.1	PLSDB-NC_019318.1_00059	88.615	100	852	Bacteria	Proteobacteria	Betaproteobacteria	Burkholderiales	Burkholderiaceae	Ralstonia	Ralstonia pickettii	62798	62.1134	0	Non-AMR_plasmid	IncP	single-rep	conjugative	MOBP	MOBP	MPF_T	Ralstonia pickettii plasmid p712, complete sequence
PLSDB-JN106167.1	PLSDB-JN106167.1_00007	88.615	100	852	Bacteria	NF	NF	NF	NF	NF	uncultured bacterium	74971	62.851	0	Non-AMR_plasmid	IncP	single-rep	conjugative	MOBP	MOBP	MPF_T	Uncultured bacterium plasmid pAKD16, complete sequence
PLSDB-NZ_MW574941.1	PLSDB-NZ_MW574941.1_00005	88.498	100	852	Bacteria	Proteobacteria	Gammaproteobacteria	Enterobacterales	Enterobacteriaceae	Escherichia	Escherichia coli	51649	60.9073	1	R_plasmid	IncP	single-rep	conjugative	MOBP	MOBP	MPF_T	Escherichia coli strain CV601 plasmid pTE_T100_2, complete sequence
PLSDB-NZ_CP063999.1	PLSDB-NZ_CP063999.1_00048	87.872	99	852	Bacteria	Proteobacteria	Gammaproteobacteria	Xanthomonadales	Xanthomonadaceae	Xanthomonas	Xanthomonas translucens	45639	63.6517	0	Non-AMR_plasmid	IncP	single-rep	conjugative	MOBP	MOBP	MPF_T	Xanthomonas translucens pv. undulosa strain XtKm15 plasmid unnamed2, complete sequence
PLSDB-NZ_CP018471.1	PLSDB-NZ_CP018471.1_00005	87.753	99	852	Bacteria	Proteobacteria	Gammaproteobacteria	Xanthomonadales	Xanthomonadaceae	Xanthomonas	Xanthomonas vesicatoria	62784	64.9688	2	R_plasmid	IncP	single-rep	conjugative	MOBP	MOBP	MPF_T	Xanthomonas vesicatoria strain LM159 plasmid pLM159.2, complete sequence
PLSDB-NZ_CP063994.1	PLSDB-NZ_CP063994.1_00027	87.753	99	852	Bacteria	Proteobacteria	Gammaproteobacteria	Xanthomonadales	Xanthomonadaceae	Xanthomonas	Xanthomonas translucens	45351	63.6436	0	Non-AMR_plasmid	IncP	single-rep	conjugative	MOBP	MOBP	MPF_T	Xanthomonas translucens pv. undulosa strain XtLr8 plasmid unnamed1, complete sequence
PLSDB-JX469831.1	PLSDB-JX469831.1_00007	87.634	99	852	Bacteria	NF	NF	NF	NF	NF	uncultured bacterium	54342	65.0013	2	R_plasmid	IncP	single-rep	conjugative	MOBP	MOBP	MPF_T	Uncultured bacterium plasmid pKSP212, complete sequence
PLSDB-NC_004956.1	PLSDB-NC_004956.1_00086	87.634	99	852	Bacteria	Proteobacteria	NF	NF	NF	NF	Pseudomonas sp. ADP	108845	62.5624	0	Non-AMR_plasmid	IncP	single-rep	conjugative	MOBP	MOBP	MPF_T	Pseudomonas sp. ADP plasmid pADP-1, complete sequence
PLSDB-NZ_MN386974.1	PLSDB-NZ_MN386974.1_00007	87.634	99	852	Bacteria	Proteobacteria	Gammaproteobacteria	Pseudomonadales	Pseudomonadaceae	Pseudomonas	Pseudomonas aeruginosa	50465	65.3047	0	Non-AMR_plasmid	IncP	single-rep	conjugative	MOBP	MOBP	MPF_T	Pseudomonas aeruginosa strain 1943 plasmid pPaeBURNS1, complete sequence
PLSDB-NZ_MN366359.1	PLSDB-NZ_MN366359.1_00007	87.634	99	852	Bacteria	NF	NF	NF	NF	NF	bacterium	59592	63.8274	4	R_plasmid	IncP	single-rep	conjugative	MOBP	MOBP	MPF_T	Bacterium plasmid pALTS31, complete sequence
PLSDB-NZ_CP019238.1	PLSDB-NZ_CP019238.1_00026	87.634	99	852	Bacteria	Proteobacteria	Betaproteobacteria	Burkholderiales	Comamonadaceae	Rhodoferax	Rhodoferax koreense	71276	64.4439	0	Non-AMR_plasmid	IncP	single-rep	conjugative	MOBP	MOBP	MPF_T	Rhodoferax koreense strain DCY-110 plasmid unnamed2
MOBSUITE-NC_004840	MOBSUITE-NC_004840_00005	87.634	99	852	NF	NF	NF	NF	NF	NF	NF	64508	64.1703	6	R_plasmid	IncP	single-rep	conjugative	MOBP	MOBP	MPF_T	NF
PLSDB-JN106173.1	PLSDB-JN106173.1_00007	87.634	99	852	Bacteria	NF	NF	NF	NF	NF	uncultured bacterium	54140	65.3306	0	Non-AMR_plasmid	IncP	single-rep	conjugative	MOBP	MOBP	MPF_T	Uncultured bacterium plasmid pAKD31, complete sequence
PLSDB-NZ_KJ588780.1	PLSDB-NZ_KJ588780.1_00007	87.634	99	852	Bacteria	Proteobacteria	Betaproteobacteria	Burkholderiales	Alcaligenaceae	Achromobacter	Achromobacter xylosoxidans	49804	65.0691	2	R_plasmid	IncP	single-rep	conjugative	MOBP,MOBP	MOBP	MPF_T	Achromobacter xylosoxidans strain A22732 plasmid pA22732-IMP, complete sequence
PLSDB-NC_021077.1	PLSDB-NC_021077.1_00117	87.634	99	852	Bacteria	Proteobacteria	Betaproteobacteria	Burkholderiales	Comamonadaceae	Comamonas	Comamonas sp. 7D-2	119225	63.5697	0	Non-AMR_plasmid	IncP	single-rep	conjugative	MOBP	MOBP	MPF_T	Comamonas sp. 7D-2 plasmid pBHB, complete sequence
PLSDB-JN106166.1	PLSDB-JN106166.1_00007	87.634	99	852	Bacteria	NF	NF	NF	NF	NF	uncultured bacterium	66550	65.0819	0	Non-AMR_plasmid	IncP	single-rep	conjugative	MOBP	MOBP	MPF_T	Uncultured bacterium plasmid pAKD15, complete sequence
PLSDB-KC170279.1	PLSDB-KC170279.1_00007	87.634	99	852	Bacteria	NF	NF	NF	NF	NF	uncultured bacterium	53313	64.2582	0	Non-AMR_plasmid	IncP	single-rep	conjugative	MOBP	MOBP	MPF_T	Uncultured bacterium plasmid pMBUI8, complete sequence
PLSDB-NZ_KP289281.1	PLSDB-NZ_KP289281.1_00085	87.634	99	852	Bacteria	Proteobacteria	Gammaproteobacteria	Pseudomonadales	Pseudomonadaceae	Pseudomonas	Pseudomonas sp. EGD-AKN5	108845	62.499	0	Non-AMR_plasmid	IncP	single-rep	conjugative	MOBP	MOBP	MPF_T	Pseudomonas sp. EGD-AKN5 plasmid unnamed, complete sequence
PLSDB-NZ_CP017455.1	PLSDB-NZ_CP017455.1_00018	87.634	99	852	Bacteria	Proteobacteria	Gammaproteobacteria	Enterobacterales	Pectobacteriaceae	Dickeya	Dickeya solani	43580	65.7595	0	Non-AMR_plasmid	IncP	single-rep	conjugative	MOBP	MOBP	MPF_T	Dickeya solani strain PPO 9019 plasmid unnamed, complete sequence
PLSDB-KU238092.1	PLSDB-KU238092.1_00055	87.634	99	852	Bacteria	NF	NF	NF	NF	NF	uncultured bacterium	61503	64.0928	6	R_plasmid	IncP	single-rep	conjugative	MOBP	MOBP	MPF_T	Uncultured bacterium plasmid pDTC28, complete sequence
PLSDB-NZ_CP062120.1	PLSDB-NZ_CP062120.1_00096	87.634	99	852	Bacteria	Proteobacteria	Alphaproteobacteria	Hyphomicrobiales	Phyllobacteriaceae	Aminobacter	Aminobacter sp. SR38	197271	62.7619	0	Non-AMR_plasmid	IncP	single-rep	conjugative	MOBP,MOBP	MOBP,MOBP	MPF_T	Aminobacter sp. SR38 plasmid pSR8
COMPASS-NC_020994.1	COMPASS-NC_020994.1_00007	87.634	99	852	Bacteria	Actinobacteria	Actinomycetia	Corynebacteriales	Mycobacteriaceae	Mycobacteroides	Mycobacteroides abscessus	56267	64.265	4	R_plasmid	IncP	single-rep	conjugative	MOBP	MOBP	MPF_T	Mycobacteroides abscessus subsp. bolletii INCQS 00594 plasmid pMAB01, complete sequence
PLSDB-NZ_CP021650.1	PLSDB-NZ_CP021650.1_00032	87.634	99	852	Bacteria	Proteobacteria	Betaproteobacteria	Burkholderiales	Comamonadaceae	Acidovorax	Acidovorax sp. T1	79174	65.7817	0	Non-AMR_plasmid	IncP	single-rep	conjugative	MOBP	MOBP	MPF_T	Acidovorax sp. T1 plasmid p2-T1, complete sequence
PLSDB-NZ_KF743818.1	PLSDB-NZ_KF743818.1_00005	87.634	99	852	Bacteria	Proteobacteria	Betaproteobacteria	Burkholderiales	Alcaligenaceae	Bordetella	Bordetella bronchiseptica	58270	64.2149	4	R_plasmid	IncP	single-rep	conjugative	MOBP	MOBP	MPF_T	Bordetella bronchiseptica plasmid R906, complete sequence
PLSDB-NZ_CP065667.1	PLSDB-NZ_CP065667.1_00048	87.634	99	852	Bacteria	Proteobacteria	Betaproteobacteria	Burkholderiales	Comamonadaceae	Delftia	Delftia acidovorans	73470	64.4304	0	Non-AMR_plasmid	IncP	single-rep	conjugative	MOBP	MOBP	MPF_T	Delftia acidovorans strain FDAARGOS_909 plasmid unnamed, complete sequence
PLSDB-NZ_MH053445.1	PLSDB-NZ_MH053445.1_00048	87.634	99	852	Bacteria	Proteobacteria	Gammaproteobacteria	Pseudomonadales	Pseudomonadaceae	Pseudomonas	Pseudomonas aeruginosa	50914	64.0826	5	R_plasmid	IncP	single-rep	conjugative	MOBP	MOBP	MPF_T	Pseudomonas aeruginosa strain PA1280 plasmid pICP-4GES, complete sequence
MOBSUITE-DQ065837	MOBSUITE-DQ065837_00015	87.634	99	852	NF	NF	NF	NF	NF	NF	NF	99448	62.5543	0	Non-AMR_plasmid	IncP,rep_cluster_1431	multi-rep	conjugative	MOBP	-	MPF_T	NF
PLSDB-NC_008766.1	PLSDB-NC_008766.1_00023	87.634	99	852	Bacteria	Proteobacteria	Betaproteobacteria	Burkholderiales	Comamonadaceae	Acidovorax	Acidovorax sp. JS42	63609	64.5836	0	Non-AMR_plasmid	IncP	single-rep	conjugative	MOBP	MOBP	MPF_T	Acidovorax sp. JS42 plasmid pAOVO02, complete sequence
PLSDB-JN106164.1	PLSDB-JN106164.1_00007	87.634	99	852	Bacteria	NF	NF	NF	NF	NF	uncultured bacterium	58246	64.6516	2	R_plasmid	IncP	single-rep	conjugative	MOBP	MOBP	MPF_T	Uncultured bacterium plasmid pAKD1, complete sequence
PLSDB-NZ_KU356987.1	PLSDB-NZ_KU356987.1_00007	87.634	99	852	Bacteria	Proteobacteria	Betaproteobacteria	Burkholderiales	Comamonadaceae	Variovorax	Variovorax paradoxus	58745	64.5127	0	Non-AMR_plasmid	IncP	single-rep	conjugative	MOBP	MOBP	MPF_T	Variovorax paradoxus plasmid pBS64, complete sequence
PLSDB-U66917.2	PLSDB-U66917.2_00086	87.634	99	852	Bacteria	Proteobacteria	NF	NF	NF	NF	Pseudomonas sp. ADP	108845	62.5624	0	Non-AMR_plasmid	IncP	single-rep	conjugative	MOBP	MOBP	MPF_T	Pseudomonas sp. ADP atrazine catabolic plasmid pADP-1, complete sequence
PLSDB-NC_005088.1	PLSDB-NC_005088.1_00021	87.634	99	852	Bacteria	Proteobacteria	Betaproteobacteria	Burkholderiales	Comamonadaceae	Delftia	Delftia acidovorans	67066	63.6806	0	Non-AMR_plasmid	IncP	single-rep	conjugative	MOBP	MOBP	MPF_T	Delftia acidovorans plasmid pUO1, complete sequence
PLSDB-NC_008385.1	PLSDB-NC_008385.1_00044	87.634	99	852	Bacteria	Proteobacteria	Betaproteobacteria	Burkholderiales	Burkholderiaceae	Burkholderia	Burkholderia ambifaria	43581	65.7603	0	Non-AMR_plasmid	IncP	single-rep	conjugative	MOBP	MOBP	MPF_T	Burkholderia ambifaria AMMD plasmid unnamed1, complete sequence
PLSDB-NZ_CP009797.1	PLSDB-NZ_CP009797.1_00007	87.634	99	852	Bacteria	Proteobacteria	Betaproteobacteria	Burkholderiales	Burkholderiaceae	Burkholderia	Burkholderia ambifaria	43581	65.7603	0	Non-AMR_plasmid	IncP	single-rep	conjugative	MOBP	MOBP	MPF_T	Burkholderia ambifaria AMMD plasmid pBII_1, complete sequence
PLSDB-NZ_CP038640.1	PLSDB-NZ_CP038640.1_00038	87.634	99	852	Bacteria	Proteobacteria	Betaproteobacteria	Burkholderiales	Burkholderiaceae	Cupriavidus	Cupriavidus oxalaticus	89459	64.5078	0	Non-AMR_plasmid	IncP	single-rep	conjugative	MOBP	MOBP	MPF_T	Cupriavidus oxalaticus strain X32 plasmid unnamed5, complete sequence
PLSDB-JN106174.1	PLSDB-JN106174.1_00007	87.634	99	852	Bacteria	NF	NF	NF	NF	NF	uncultured bacterium	57974	65.0999	0	Non-AMR_plasmid	IncP	single-rep	conjugative	MOBP	MOBP	MPF_T	Uncultured bacterium plasmid pAKD33, complete sequence
PLSDB-NZ_MN366358.1	PLSDB-NZ_MN366358.1_00007	87.634	99	852	Bacteria	NF	NF	NF	NF	NF	bacterium	54399	62.935	4	R_plasmid	IncP	single-rep	conjugative	MOBP	MOBP	MPF_T	Bacterium plasmid pALTS29, complete sequence
PLSDB-JN106168.1	PLSDB-JN106168.1_00007	87.634	99	852	Bacteria	NF	NF	NF	NF	NF	uncultured bacterium	51755	65.5009	0	Non-AMR_plasmid	IncP	single-rep	conjugative	MOBP	MOBP	MPF_T	Uncultured bacterium plasmid pAKD17, complete sequence
PLSDB-NZ_KF743817.1	PLSDB-NZ_KF743817.1_00005	87.634	99	852	Bacteria	Proteobacteria	Gammaproteobacteria	Enterobacterales	Morganellaceae	Proteus	Proteus mirabilis	61514	64.0813	1	R_plasmid	IncP	single-rep	conjugative	MOBP	MOBP	MPF_T	Proteus mirabilis plasmid R772, complete sequence
PLSDB-NZ_CP015373.1	PLSDB-NZ_CP015373.1_00061	87.634	99	852	Bacteria	Proteobacteria	Betaproteobacteria	Burkholderiales	Burkholderiaceae	Pandoraea	Pandoraea pnomenusa	85291	63.2505	0	Non-AMR_plasmid	IncP	single-rep	conjugative	MOBP	MOBP	MPF_T	Pandoraea pnomenusa strain MCB032 plasmid unnamed 2, complete sequence
PLSDB-JN106169.1	PLSDB-JN106169.1_00007	87.634	99	852	Bacteria	NF	NF	NF	NF	NF	uncultured bacterium	67298	64.7493	0	Non-AMR_plasmid	IncP	single-rep	conjugative	MOBP	MOBP	MPF_T	Uncultured bacterium plasmid pAKD18, complete sequence
PLSDB-NZ_MW300276.1	PLSDB-NZ_MW300276.1_00014	87.634	99	852	Bacteria	Proteobacteria	Gammaproteobacteria	Pseudomonadales	Pseudomonadaceae	Pseudomonas	Pseudomonas aeruginosa	44597	63.9348	3	R_plasmid	IncP	single-rep	conjugative	MOBP	MOBP	MPF_T	Pseudomonas aeruginosa strain Ota2 plasmid pPOta2VIM-11, complete sequence
PLSDB-AP018709.1	PLSDB-AP018709.1_00051	87.634	99	852	Bacteria	NF	NF	NF	NF	NF	uncultured bacterium	50476	65.4747	0	Non-AMR_plasmid	IncP	single-rep	conjugative	MOBP	MOBP	MPF_T	Uncultured bacterium plasmid pSN1104-59 DNA, complete sequence
PLSDB-AJ639924.1	PLSDB-AJ639924.1_00007	87.634	99	852	Bacteria	NF	NF	NF	NF	NF	uncultured bacterium	56167	63.8026	4	R_plasmid	IncP	single-rep	conjugative	MOBP	MOBP	MPF_T	Uncultured bacterium plasmid pB3 complete genome
MOBSUITE-NC_007680	MOBSUITE-NC_007680_00022	87.634	99	852	NF	NF	NF	NF	NF	NF	NF	54344	64.7542	0	Non-AMR_plasmid	IncP	single-rep	conjugative	MOBP	MOBP	MPF_T	NF
PLSDB-JN106172.1	PLSDB-JN106172.1_00007	87.634	99	852	Bacteria	NF	NF	NF	NF	NF	uncultured bacterium	55020	65.3399	0	Non-AMR_plasmid	IncP	single-rep	conjugative	MOBP	MOBP	MPF_T	Uncultured bacterium plasmid pAKD29, complete sequence
PLSDB-NC_007337.1	PLSDB-NC_007337.1_00064	87.634	99	852	Bacteria	Proteobacteria	Betaproteobacteria	Burkholderiales	Burkholderiaceae	Cupriavidus	Cupriavidus pinatubonensis	87688	64.6588	0	Non-AMR_plasmid	IncP	single-rep	conjugative	MOBP	MOBP	MPF_T	Cupriavidus pinatubonensis JMP134 plasmid 1, complete sequence
PLSDB-NC_024998.1	PLSDB-NC_024998.1_00046	87.634	99	852	Bacteria	Proteobacteria	Betaproteobacteria	Burkholderiales	Comamonadaceae	Acidovorax	Acidovorax avenae	59534	64.4993	3	R_plasmid	IncP	single-rep	conjugative	MOBP	MOBP	MPF_T	Acidovorax avenae subsp. avenae plasmid pAAA83, complete sequence
PLSDB-JN106165.1	PLSDB-JN106165.1_00007	87.634	99	852	Bacteria	NF	NF	NF	NF	NF	uncultured bacterium	48624	65.8872	0	Non-AMR_plasmid	IncP	single-rep	conjugative	MOBP	MOBP	MPF_T	Uncultured bacterium plasmid pAKD14, complete sequence
PLSDB-NZ_CP062123.1	PLSDB-NZ_CP062123.1_00041	87.634	99	852	Bacteria	Proteobacteria	Gammaproteobacteria	Pseudomonadales	Pseudomonadaceae	Pseudomonas	Pseudomonas sp. ADPe	62583	64.6885	0	Non-AMR_plasmid	IncP	single-rep	conjugative	MOBP	MOBP	MPF_T	Pseudomonas sp. ADPe plasmid pADPe, complete sequence
PLSDB-JX486125.1	PLSDB-JX486125.1_00007	87.634	99	852	Bacteria	NF	NF	NF	NF	NF	uncultured bacterium	61919	63.9965	4	R_plasmid	IncP	single-rep	conjugative	MOBP	MOBP	MPF_T	Uncultured bacterium plasmid pRWC72a, complete sequence
PLSDB-NC_017908.2	PLSDB-NC_017908.2_00005	87.634	99	852	Bacteria	Actinobacteria	Actinomycetia	Corynebacteriales	Mycobacteriaceae	Mycobacteroides	Mycobacteroides abscessus	56265	64.2673	4	R_plasmid	IncP	single-rep	conjugative	MOBP	MOBP	MPF_T	Mycobacteroides abscessus subsp. bolletii F1725 plasmid BRA100, complete sequence
PLSDB-NC_014911.1	PLSDB-NC_014911.1_00052	87.634	99	852	Bacteria	Proteobacteria	Betaproteobacteria	Burkholderiales	Comamonadaceae	Alicycliphilus	Alicycliphilus denitrificans	78982	64.4349	0	Non-AMR_plasmid	IncP	single-rep	conjugative	MOBP	MOBP	MPF_T	Alicycliphilus denitrificans BC plasmid pALIDE02, complete sequence
Orlek-NZ_CM003649.1	Orlek-NZ_CM003649.1_00016	87.634	99	852	Bacteria	Proteobacteria	Gammaproteobacteria	Enterobacterales	Pectobacteriaceae	Dickeya	Dickeya solani	43581	65.7603	0	Non-AMR_plasmid	IncP	single-rep	conjugative	MOBP	MOBP	MPF_T	Dickeya solani strain PPO 9019 plasmid unnamed, whole genome shotgun sequence
PLSDB-NZ_KU356988.1	PLSDB-NZ_KU356988.1_00007	87.634	99	852	Bacteria	Proteobacteria	Betaproteobacteria	Burkholderiales	Comamonadaceae	Variovorax	Variovorax paradoxus	57450	64.6336	0	Non-AMR_plasmid	IncP	single-rep	conjugative	MOBP	MOBP	MPF_T	Variovorax paradoxus plasmid pHB44, complete sequence
PLSDB-NZ_CP066039.1	PLSDB-NZ_CP066039.1_00022	87.634	99	852	Bacteria	Proteobacteria	Betaproteobacteria	Burkholderiales	Burkholderiaceae	Burkholderia	Burkholderia ambifaria	38605	65.7065	0	Non-AMR_plasmid	IncP	single-rep	conjugative	MOBP	-	MPF_T	Burkholderia ambifaria strain FDAARGOS_1027 plasmid unnamed
PLSDB-NC_019320.1	PLSDB-NC_019320.1_00043	87.634	99	852	Bacteria	Proteobacteria	Betaproteobacteria	Burkholderiales	Comamonadaceae	Variovorax	Variovorax sp. DB1	65269	66.2305	0	Non-AMR_plasmid	IncP	single-rep	conjugative	MOBP	MOBP	MPF_T	Variovorax sp. DB1 plasmid pDB1, complete sequence
PLSDB-NC_019312.1	PLSDB-NC_019312.1_00055	87.515	99	852	Bacteria	Proteobacteria	Betaproteobacteria	Burkholderiales	Comamonadaceae	Delftia	Delftia sp. KV29	61669	63.9949	0	Non-AMR_plasmid	IncP	single-rep	conjugative	MOBP	MOBP	MPF_T	Delftia sp. KV29 plasmid pKV29, complete sequence
PLSDB-AP024949.1	PLSDB-AP024949.1_00064	87.515	99	852	Bacteria	Proteobacteria	Gammaproteobacteria	Aeromonadales	Aeromonadaceae	Aeromonas	Aeromonas caviae	66313	63.3963	9	R_plasmid	IncP	single-rep	conjugative	MOBP	MOBP	MPF_T	Aeromonas caviae KAM345 plasmid pKAM345_1 DNA, complete sequence
PLSDB-AJ863570.1	PLSDB-AJ863570.1_00013	87.515	99	852	Bacteria	NF	NF	NF	NF	NF	uncultured bacterium	57198	64.6194	3	R_plasmid	IncP	single-rep	conjugative	MOBP	MOBP	MPF_T	Uncultured bacterium IncP-1beta multiresistance plasmid pB8
PLSDB-NZ_CP067036.1	PLSDB-NZ_CP067036.1_00011	87.515	99	852	Bacteria	Proteobacteria	Alphaproteobacteria	Hyphomicrobiales	Rhizobiaceae	Agrobacterium	Agrobacterium fabrum	55971	63.7026	3	R_plasmid	IncP	single-rep	conjugative	MOBP	MOBP	MPF_T	Agrobacterium fabrum strain EHA105 plasmid pPH1JI, complete sequence
PLSDB-NZ_AP023401.1	PLSDB-NZ_AP023401.1_00056	87.515	99	852	Bacteria	Proteobacteria	Gammaproteobacteria	Aeromonadales	Aeromonadaceae	Aeromonas	Aeromonas hydrophila	61502	64.3329	3	R_plasmid	IncP	single-rep	conjugative	MOBP	MOBP	MPF_T	Aeromonas hydrophila strain KAM330 plasmid pKAM330_3, complete sequence
PLSDB-AP024942.1	PLSDB-AP024942.1_00064	87.515	99	852	Bacteria	Proteobacteria	Gammaproteobacteria	Aeromonadales	Aeromonadaceae	Aeromonas	Aeromonas caviae	65156	63.9343	6	R_plasmid	IncP	single-rep	conjugative	MOBP	MOBP	MPF_T	Aeromonas caviae KAM339 plasmid pKAM339_2 DNA, complete sequence
PLSDB-MG879028.1	PLSDB-MG879028.1_00026	87.515	99	852	Bacteria	NF	NF	NF	NF	NF	uncultured bacterium	73230	62.3146	10	R_plasmid	IncP	single-rep	conjugative	MOBP	MOBP	MPF_T	Uncultured bacterium plasmid pEG1-1, complete sequence
PLSDB-JX469834.1	PLSDB-JX469834.1_00007	87.515	99	852	Bacteria	NF	NF	NF	NF	NF	uncultured bacterium	40806	65.7526	0	Non-AMR_plasmid	IncP	single-rep	conjugative	MOBP	MOBP	MPF_T	Uncultured bacterium plasmid pDS3, complete sequence
PLSDB-NZ_AP023399.1	PLSDB-NZ_AP023399.1_00017	87.515	99	852	Bacteria	Proteobacteria	Gammaproteobacteria	Aeromonadales	Aeromonadaceae	Aeromonas	Aeromonas hydrophila	134822	59.6868	1	R_plasmid	IncP	single-rep	non-mobilizable	-	-	MPF_T	Aeromonas hydrophila strain KAM330 plasmid pKAM330_1, complete sequence
PLSDB-NZ_CP065408.1	PLSDB-NZ_CP065408.1_00001	87.515	99	852	Bacteria	Proteobacteria	Betaproteobacteria	Burkholderiales	Comamonadaceae	Diaphorobacter	Diaphorobacter sp. JS3051	77623	66.8835	0	Non-AMR_plasmid	IncP	single-rep	conjugative	MOBP	MOBP	MPF_T	Diaphorobacter sp. JS3051 plasmid pDCB2, complete sequence
PLSDB-NC_008459.1	PLSDB-NC_008459.1_00020	87.324	100	852	Bacteria	Proteobacteria	Betaproteobacteria	Burkholderiales	Alcaligenaceae	Bordetella	Bordetella pertussis	41268	65.0674	0	Non-AMR_plasmid	IncP	single-rep	conjugative	MOBP	MOBP	MPF_T	Bordetella pertussis plasmid pBP136, complete sequence
PLSDB-NC_001735.4	PLSDB-NC_001735.4_00026	87.158	99	852	Bacteria	Proteobacteria	Gammaproteobacteria	Enterobacterales	Enterobacteriaceae	Klebsiella	Klebsiella aerogenes	53423	64.1166	1	R_plasmid	IncP	single-rep	conjugative	MOBP	MOBP	MPF_T	Klebsiella aerogenes plasmid R751, complete sequence
PLSDB-NZ_MW574946.1	PLSDB-NZ_MW574946.1_00007	86.994	81	723	Bacteria	Proteobacteria	Gammaproteobacteria	Enterobacterales	Enterobacteriaceae	Escherichia	Escherichia coli	62944	63.8647	1	R_plasmid	IncP	single-rep	conjugative	MOBP	MOBP	MPF_T	Escherichia coli strain CV601 plasmid pWE_C_2, complete sequence
PLSDB-NZ_MW574939.1	PLSDB-NZ_MW574939.1_00003	86.994	81	723	Bacteria	Proteobacteria	Gammaproteobacteria	Enterobacterales	Enterobacteriaceae	Escherichia	Escherichia coli	62942	63.8651	1	R_plasmid	IncP	single-rep	conjugative	MOBP	MOBP	MPF_T	Escherichia coli strain CV601 plasmid pTE_C_4, complete sequence
PLSDB-NC_019369.1	PLSDB-NC_019369.1_00007	86.737	100	852	Bacteria	Proteobacteria	Betaproteobacteria	Burkholderiales	Burkholderiaceae	Burkholderia	Burkholderia cepacia	82988	62.6271	0	Non-AMR_plasmid	IncP	single-rep	conjugative	MOBP	MOBP	MPF_T	Burkholderia cepacia plasmid pYS1, complete sequence
PLSDB-NZ_MN366361.1	PLSDB-NZ_MN366361.1_00007	86.737	100	852	Bacteria	NF	NF	NF	NF	NF	bacterium	70131	62.6057	3	R_plasmid	IncP	single-rep	conjugative	MOBP	MOBP	MPF_T	Bacterium plasmid pALTS33, complete sequence
PLSDB-JX469828.1	PLSDB-JX469828.1_00020	86.62	100	852	Bacteria	NF	NF	NF	NF	NF	uncultured bacterium	62099	62.6484	2	R_plasmid	IncP	single-rep	conjugative	MOBP	MOBP	MPF_T	Uncultured bacterium plasmid pRSB223, complete sequence
PLSDB-JX469829.1	PLSDB-JX469829.1_00007	86.502	100	852	Bacteria	NF	NF	NF	NF	NF	uncultured bacterium	58290	64.4399	2	R_plasmid	IncP	single-rep	conjugative	MOBP	MOBP	MPF_T	Uncultured bacterium plasmid pB1, complete sequence
PLSDB-NZ_CP053984.1	PLSDB-NZ_CP053984.1_00023	86.385	100	852	Bacteria	Proteobacteria	Betaproteobacteria	Burkholderiales	Alcaligenaceae	Achromobacter	Achromobacter pestifer	91397	64.7953	0	Non-AMR_plasmid	IncP	single-rep	conjugative	MOBP	MOBP	MPF_T	Achromobacter pestifer strain FDAARGOS_790 plasmid unnamed, complete sequence
PLSDB-EF079106.1	PLSDB-EF079106.1_00029	86.385	100	852	Bacteria	Proteobacteria	Betaproteobacteria	Burkholderiales	Comamonadaceae	Comamonas	Comamonas testosteroni	91181	63.4408	0	Non-AMR_plasmid	IncP	single-rep	conjugative	MOBP	MOBP	MPF_T	Comamonas sp. CNB-1 plasmid pCNB, complete sequence
COMPASS-NZ_CP014846.1	COMPASS-NZ_CP014846.1_00028	86.385	100	852	Bacteria	Proteobacteria	Betaproteobacteria	Burkholderiales	Burkholderiaceae	Cupriavidus	Cupriavidus nantongensis	60711	63.8171	0	Non-AMR_plasmid	IncP	single-rep	conjugative	MOBP	MOBP	MPF_T	Cupriavidus nantongensis strain X1 plasmid unnamed, complete sequence
PLSDB-NC_019283.1	PLSDB-NC_019283.1_00007	86.385	100	852	Bacteria	Proteobacteria	Betaproteobacteria	Burkholderiales	Comamonadaceae	Delftia	Delftia acidovorans	74280	64.2582	0	Non-AMR_plasmid	IncP	single-rep	conjugative	MOBP	MOBP	MPF_T	Delftia acidovorans plasmid pC1-1, complete sequence
PLSDB-NC_010935.1	PLSDB-NC_010935.1_00029	86.385	100	852	Bacteria	Proteobacteria	Betaproteobacteria	Burkholderiales	Comamonadaceae	Comamonas	Comamonas testosteroni	91181	63.4408	0	Non-AMR_plasmid	IncP	single-rep	conjugative	MOBP	MOBP	MPF_T	Comamonas testosteroni CNB-1 plasmid pCNB, complete sequence
PLSDB-NZ_CP062809.1	PLSDB-NZ_CP062809.1_00037	86.385	100	852	Bacteria	Proteobacteria	Betaproteobacteria	Burkholderiales	Burkholderiaceae	Cupriavidus	Cupriavidus basilensis	81787	62.2874	0	Non-AMR_plasmid	IncP	single-rep	conjugative	MOBP	MOBP	MPF_T	Cupriavidus basilensis strain DSM 11853 plasmid pRK1-5, complete sequence
PLSDB-NC_014641.1	PLSDB-NC_014641.1_00007	86.385	100	852	Bacteria	Proteobacteria	Betaproteobacteria	Burkholderiales	Alcaligenaceae	Achromobacter	Achromobacter xylosoxidans	98156	62.1684	0	Non-AMR_plasmid	IncP	single-rep	conjugative	MOBP	MOBP	MPF_T	Achromobacter xylosoxidans A8 plasmid pA81, complete sequence
PLSDB-NZ_CP017760.1	PLSDB-NZ_CP017760.1_00072	86.385	100	852	Bacteria	Proteobacteria	Betaproteobacteria	Burkholderiales	Burkholderiaceae	Cupriavidus	Cupriavidus necator	77172	64.1684	0	Non-AMR_plasmid	IncP	single-rep	conjugative	MOBP	MOBP	MPF_T	Cupriavidus necator strain NH9 plasmid pENH91, complete sequence
COMPASS-AJ431260.1	COMPASS-AJ431260.1_00051	86.385	100	852	Bacteria	NF	NF	NF	NF	NF	uncultured bacterium	79370	62.7554	3	R_plasmid	IncP	single-rep	conjugative	MOBP	MOBP	MPF_T	Uncultured bacterium plasmid pB4 complete genome
PLSDB-NC_019264.1	PLSDB-NC_019264.1_00007	86.385	100	852	Bacteria	Proteobacteria	Betaproteobacteria	Burkholderiales	Comamonadaceae	Delftia	Delftia acidovorans	60421	64.7507	0	Non-AMR_plasmid	IncP	single-rep	conjugative	MOBP	MOBP	MPF_T	Delftia acidovorans plasmid pNB8c, complete sequence
PLSDB-JN106171.1	PLSDB-JN106171.1_00007	86.385	100	852	Bacteria	NF	NF	NF	NF	NF	uncultured bacterium	82401	63.9106	0	Non-AMR_plasmid	IncP	single-rep	conjugative	MOBP	MOBP	MPF_T	Uncultured bacterium plasmid pAKD26, complete sequence
PLSDB-NZ_MW679657.1	PLSDB-NZ_MW679657.1_00032	86.385	100	852	Bacteria	Proteobacteria	Betaproteobacteria	Burkholderiales	Alcaligenaceae	Achromobacter	Achromobacter sp.	87305	63.9597	0	Non-AMR_plasmid	IncP	single-rep	conjugative	MOBP	MOBP	MPF_T	Achromobacter sp. strain ANB-1 plasmid pDCA-1, complete sequence
PLSDB-NC_019263.1	PLSDB-NC_019263.1_00007	86.385	100	852	Bacteria	Proteobacteria	Betaproteobacteria	Burkholderiales	Comamonadaceae	Delftia	Delftia acidovorans	77429	63.8675	0	Non-AMR_plasmid	IncP	single-rep	conjugative	MOBP	MOBP	MPF_T	Delftia acidovorans plasmid pLME1, complete sequence
PLSDB-NC_016968.1	PLSDB-NC_016968.1_00007	86.385	100	852	Bacteria	Proteobacteria	Betaproteobacteria	Burkholderiales	Comamonadaceae	Comamonas	Comamonas testosteroni	79291	63.9303	0	Non-AMR_plasmid	IncP	single-rep	conjugative	MOBP	MOBP	MPF_T	Comamonas testosteroni plasmid pTB30, complete sequence
PLSDB-JX469826.1	PLSDB-JX469826.1_00007	86.15	100	852	Bacteria	NF	NF	NF	NF	NF	uncultured bacterium	64393	62.1496	5	R_plasmid	IncP	single-rep	conjugative	MOBP	MOBP	MPF_T	Uncultured bacterium plasmid pB12, complete sequence
PLSDB-NC_007353.2	PLSDB-NC_007353.2_00043	86.15	100	852	Bacteria	Proteobacteria	Alphaproteobacteria	Sphingomonadales	Sphingomonadaceae	Sphingomonas	Sphingomonas sp. A1	46557	65.3285	0	Non-AMR_plasmid	IncP	single-rep	conjugative	MOBP	MOBP	MPF_T	Sphingomonas sp. A1 plasmid pA1, complete sequence
PLSDB-NZ_MW300275.1	PLSDB-NZ_MW300275.1_00004	86.15	100	852	Bacteria	Proteobacteria	Gammaproteobacteria	Pseudomonadales	Pseudomonadaceae	Pseudomonas	Pseudomonas aeruginosa	61183	63.5863	3	R_plasmid	IncP	single-rep	conjugative	MOBP	MOBP	MPF_T	Pseudomonas aeruginosa strain C6 plasmid pP6VIM-11, complete sequence
PLSDB-NC_016978.1	PLSDB-NC_016978.1_00007	86.15	100	852	Bacteria	Proteobacteria	Betaproteobacteria	Burkholderiales	Comamonadaceae	Comamonas	Comamonas testosteroni	84204	64.7903	0	Non-AMR_plasmid	IncP	single-rep	conjugative	MOBP	MOBP	MPF_T	Comamonas testosteroni plasmid pI2, complete sequence
PLSDB-NC_006830.1	PLSDB-NC_006830.1_00007	85.563	100	852	Bacteria	Proteobacteria	Betaproteobacteria	Burkholderiales	Alcaligenaceae	Achromobacter	Achromobacter xylosoxidans	98192	62.1772	0	Non-AMR_plasmid	IncP	single-rep	conjugative	MOBP	MOBP	MPF_T	Achromobacter xylosoxidans A8 plasmid pA81, complete sequence
PLSDB-NC_017858.1	PLSDB-NC_017858.1_00012	85.211	100	846	Bacteria	Proteobacteria	Gammaproteobacteria	Thiotrichales	Piscirickettsiaceae	Methylophaga	Methylophaga frappieri	47825	54.597	0	Non-AMR_plasmid	IncP	single-rep	conjugative	MOBP	-	MPF_T	Methylophaga frappieri plasmid unnamed, complete sequence
PLSDB-NZ_CP053554.1	PLSDB-NZ_CP053554.1_00014	85.109	80	737	Bacteria	Proteobacteria	Betaproteobacteria	Burkholderiales	Comamonadaceae	Diaphorobacter	Diaphorobacter sp. JS3050	49405	64.6675	0	Non-AMR_plasmid	IncP	single-rep	conjugative	MOBP	MOBP	MPF_T	Diaphorobacter sp. JS3050 plasmid pDCNB, complete sequence
PLSDB-NZ_CP044223.1	PLSDB-NZ_CP044223.1_00033	84.977	100	846	Bacteria	Proteobacteria	Gammaproteobacteria	Oceanospirillales	Oceanospirillaceae	Nitrincola	Nitrincola iocasae	43759	53.1731	1	R_plasmid	IncP	single-rep	conjugative	MOBP	-	MPF_T	Nitrincola iocasae strain KXZD1103 plasmid unnamed1, complete sequence
PLSDB-NC_017508.1	PLSDB-NC_017508.1_00049	84.859	100	846	Bacteria	Proteobacteria	Gammaproteobacteria	Alteromonadales	Alteromonadaceae	Marinobacter	Marinobacter adhaerens	42349	53.5644	0	Non-AMR_plasmid	IncP	single-rep	conjugative	MOBP	-	MPF_T	Marinobacter adhaerens HP15 plasmid pHP-42, complete sequence
PLSDB-NZ_MW150990.1	PLSDB-NZ_MW150990.1_00007	84.831	21	190	Bacteria	Proteobacteria	Gammaproteobacteria	Enterobacterales	Morganellaceae	Morganella	Morganella morganii	53129	65.085	1	R_plasmid	IncP	single-rep	conjugative	MOBP	MOBP	MPF_T	Morganella morganii strain nx_m63 plasmid pNXM63-IMP, complete sequence
PLSDB-NC_021918.1	PLSDB-NC_021918.1_00009	84.507	100	846	Bacteria	Proteobacteria	Gammaproteobacteria	Thiotrichales	Piscirickettsiaceae	Cycloclasticus	Cycloclasticus zancles	42347	53.2741	0	Non-AMR_plasmid	IncP	single-rep	conjugative	MOBP	-	MPF_T	Cycloclasticus zancles 78-ME plasmid p7ME01, complete sequence
MOBSUITE-DQ065837	MOBSUITE-DQ065837_00008	83.603	51	457	NF	NF	NF	NF	NF	NF	NF	99448	62.5543	0	Non-AMR_plasmid	IncP,rep_cluster_1431	multi-rep	conjugative	MOBP	-	MPF_T	NF
PLSDB-NZ_MH548371.1	PLSDB-NZ_MH548371.1_00009	83.099	100	846	Bacteria	Proteobacteria	Gammaproteobacteria	Vibrionales	Vibrionaceae	Vibrio	Vibrio alginolyticus	56917	43.8885	1	R_plasmid	IncP	single-rep	conjugative	MOBP	-	MPF_T	Vibrio alginolyticus strain Vb1636 plasmid pVb1636, complete sequence
PLSDB-NC_012919.1	PLSDB-NC_012919.1_00030	83.099	100	846	Bacteria	Proteobacteria	Gammaproteobacteria	Vibrionales	Vibrionaceae	Photobacterium	Photobacterium damselae	55851	44.386	2	R_plasmid	IncP	single-rep	conjugative	MOBP	-	MPF_T	Photobacterium damselae subsp. piscicida plasmid pP9014, complete sequence
MOBSUITE-KP792998	MOBSUITE-KP792998_00007	81.944	25	216	NF	NF	NF	NF	NF	NF	NF	40565	64.4423	0	Non-AMR_plasmid	IncP	single-rep	conjugative	MOBP	MOBP	MPF_T	NF
PLSDB-NZ_CP026268.1	PLSDB-NZ_CP026268.1_00034	81.944	25	216	Bacteria	Proteobacteria	Alphaproteobacteria	Hyphomicrobiales	Phyllobacteriaceae	Aminobacter	Aminobacter sp. MSH1	40564	64.4438	0	Non-AMR_plasmid	IncP	single-rep	conjugative	MOBP	MOBP	MPF_T	Aminobacter sp. MSH1 plasmid pBAM1, complete sequence
PLSDB-NZ_CP028967.1	PLSDB-NZ_CP028967.1_00007	81.944	25	216	Bacteria	Proteobacteria	Alphaproteobacteria	Hyphomicrobiales	Phyllobacteriaceae	Aminobacter	Aminobacter sp. MSH1	40559	64.4469	0	Non-AMR_plasmid	IncP	single-rep	conjugative	MOBP	MOBP	MPF_T	Aminobacter sp. MSH1 plasmid pBAM1, complete sequence
PLSDB-CP042602.1	PLSDB-CP042602.1_00025	69.333	18	156	Bacteria	Proteobacteria	Gammaproteobacteria	Enterobacterales	Enterobacteriaceae	Escherichia	Escherichia coli	50625	47.1407	1	R_plasmid	IncP	single-rep	conjugative	MOBP	-	MPF_T	Escherichia coli strain NCYU-29-69 plasmid pNCYU-29-69-3_MCR3, complete sequence
PLSDB-NZ_CP062120.1	PLSDB-NZ_CP062120.1_00215	69.268	24	223	Bacteria	Proteobacteria	Alphaproteobacteria	Hyphomicrobiales	Phyllobacteriaceae	Aminobacter	Aminobacter sp. SR38	197271	62.7619	0	Non-AMR_plasmid	IncP	single-rep	conjugative	MOBP,MOBP	MOBP,MOBP	MPF_T	Aminobacter sp. SR38 plasmid pSR8
PLSDB-CP042602.1	PLSDB-CP042602.1_00024	64.26	33	276	Bacteria	Proteobacteria	Gammaproteobacteria	Enterobacterales	Enterobacteriaceae	Escherichia	Escherichia coli	50625	47.1407	1	R_plasmid	IncP	single-rep	conjugative	MOBP	-	MPF_T	Escherichia coli strain NCYU-29-69 plasmid pNCYU-29-69-3_MCR3, complete sequence
PLSDB-CP042602.1	PLSDB-CP042602.1_00023	63.636	15	133	Bacteria	Proteobacteria	Gammaproteobacteria	Enterobacterales	Enterobacteriaceae	Escherichia	Escherichia coli	50625	47.1407	1	R_plasmid	IncP	single-rep	conjugative	MOBP	-	MPF_T	Escherichia coli strain NCYU-29-69 plasmid pNCYU-29-69-3_MCR3, complete sequence
PLSDB-NZ_CP063470.1	PLSDB-NZ_CP063470.1_00004	63.325	99	847	Bacteria	Proteobacteria	Gammaproteobacteria	Enterobacterales	Enterobacteriaceae	Escherichia	Escherichia coli	47839	47.1979	1	R_plasmid	IncP	single-rep	conjugative	MOBP	-	MPF_T	Escherichia coli strain EM20-18-50 plasmid pEM20-18-50_3, complete sequence
PLSDB-NZ_CP063478.1	PLSDB-NZ_CP063478.1_00008	63.325	99	847	Bacteria	Proteobacteria	Gammaproteobacteria	Enterobacterales	Enterobacteriaceae	Escherichia	Escherichia coli	47841	47.1938	1	R_plasmid	IncP	single-rep	conjugative	MOBP	-	MPF_T	Escherichia coli strain EM10-18-28 plasmid pEM10-18-28_2, complete sequence
PLSDB-NZ_AP021897.1	PLSDB-NZ_AP021897.1_00036	63.325	99	847	Bacteria	Proteobacteria	Gammaproteobacteria	Enterobacterales	Enterobacteriaceae	Escherichia	Escherichia coli	47676	47.1873	1	R_plasmid	IncP	single-rep	conjugative	MOBP	-	MPF_T	Escherichia coli strain 2018-02-2CC plasmid p2018_02_02CC, complete sequence
PLSDB-NZ_MF136778.1	PLSDB-NZ_MF136778.1_00010	63.325	99	847	Bacteria	Proteobacteria	Gammaproteobacteria	Enterobacterales	Enterobacteriaceae	Escherichia	Escherichia coli	47818	47.204	1	R_plasmid	IncP	single-rep	conjugative	MOBP	-	MPF_T	Escherichia coli strain HKSHmcr1_P2_EC plasmid pHKSHmcr1_P2_p1, complete sequence
PLSDB-NZ_KY352406.1	PLSDB-NZ_KY352406.1_00053	63.325	99	847	Bacteria	Proteobacteria	Gammaproteobacteria	Enterobacterales	Enterobacteriaceae	Salmonella	Salmonella enterica	47824	47.2064	1	R_plasmid	IncP	single-rep	conjugative	MOBP	-	MPF_T	Salmonella enterica subsp. enterica serovar Typhimurium strain YL14P053 plasmid pMCR16_P053, complete sequence
PLSDB-NZ_CP027203.2	PLSDB-NZ_CP027203.2_00038	63.208	99	847	Bacteria	Proteobacteria	Gammaproteobacteria	Enterobacterales	Enterobacteriaceae	Escherichia	Escherichia coli	50520	47.0388	1	R_plasmid	IncP	single-rep	conjugative	MOBP	-	MPF_T	Escherichia coli strain WCHEC025943 plasmid pMCR3_025943, complete sequence
COMPASS-NZ_CP021078.1	COMPASS-NZ_CP021078.1_00035	63.208	99	847	Bacteria	Proteobacteria	Gammaproteobacteria	Enterobacterales	Enterobacteriaceae	Citrobacter	Citrobacter braakii	44155	46.8056	1	R_plasmid	IncP	single-rep	conjugative	MOBP	-	MPF_T	Citrobacter braakii strain SCC4 plasmid pSCC4, complete sequence
PLSDB-NZ_MT449718.1	PLSDB-NZ_MT449718.1_00036	63.208	99	847	Bacteria	Proteobacteria	Gammaproteobacteria	Enterobacterales	Enterobacteriaceae	Escherichia	Escherichia coli	50379	47.1446	1	R_plasmid	IncP	single-rep	conjugative	MOBP	-	MPF_T	Escherichia coli strain PN143 plasmid pPN143, complete sequence
PLSDB-NZ_CP053213.1	PLSDB-NZ_CP053213.1_00057	63.208	99	847	Bacteria	Proteobacteria	Gammaproteobacteria	Enterobacterales	Enterobacteriaceae	Escherichia	Escherichia coli	50638	47.0812	1	R_plasmid	IncP	single-rep	conjugative	MOBP	-	MPF_T	Escherichia coli strain QDFD216 plasmid unnamed2, complete sequence
PLSDB-NZ_CP063495.1	PLSDB-NZ_CP063495.1_00053	63.208	99	847	Bacteria	Proteobacteria	Gammaproteobacteria	Enterobacterales	Enterobacteriaceae	Escherichia	Escherichia coli	56980	46.8954	3	R_plasmid	IncP	single-rep	conjugative	MOBP	-	MPF_T	Escherichia coli strain EF5-18-41 plasmid pEF5-18-41_3, complete sequence
PLSDB-NZ_MF990207.1	PLSDB-NZ_MF990207.1_00064	63.208	99	847	Bacteria	Proteobacteria	Gammaproteobacteria	Enterobacterales	Enterobacteriaceae	Escherichia	Escherichia coli	50435	47.3679	1	R_plasmid	IncP	single-rep	conjugative	MOBP	-	MPF_T	Escherichia coli strain GDP6F1 plasmid pHNGDF1-1, complete sequence
PLSDB-NZ_KY463452.1	PLSDB-NZ_KY463452.1_00021	63.208	99	847	Bacteria	Proteobacteria	Gammaproteobacteria	Enterobacterales	Enterobacteriaceae	Escherichia	Escherichia coli	49897	46.9708	1	R_plasmid	IncP	single-rep	conjugative	MOBP	-	MPF_T	Escherichia coli strain WCHEC050622 plasmid pMCR_WCHEC1622, complete sequence
PLSDB-NZ_KP324830.1	PLSDB-NZ_KP324830.1_00042	63.208	99	847	Bacteria	Proteobacteria	Gammaproteobacteria	Enterobacterales	Enterobacteriaceae	Escherichia	Escherichia coli	82807	46.2026	1	R_plasmid	IncP,rep_cluster_282,rep_cluster_312	multi-rep	conjugative	MOBP,MOBP	-	MPF_T	Escherichia coli isolate FP671 plasmid pHNFP671, complete sequence
PLSDB-NZ_MF489760.1	PLSDB-NZ_MF489760.1_00058	63.208	99	847	Bacteria	Proteobacteria	Gammaproteobacteria	Enterobacterales	Enterobacteriaceae	Escherichia	Escherichia coli	52208	47.2973	1	R_plasmid	IncP	single-rep	conjugative	MOBP	-	MPF_T	Escherichia coli strain WCHEC-LL123 plasmid pMCR3_WCHEC-LL123, complete sequence
PLSDB-NZ_KX377410.1	PLSDB-NZ_KX377410.1_00063	63.208	99	847	Bacteria	Proteobacteria	Gammaproteobacteria	Enterobacterales	Enterobacteriaceae	Klebsiella	Klebsiella pneumoniae	57278	46.9412	3	R_plasmid	IncP	single-rep	conjugative	MOBP	-	MPF_T	Klebsiella pneumoniae strain WCHKP1511 plasmid pMCR_1511, complete sequence
PLSDB-NZ_MT449719.1	PLSDB-NZ_MT449719.1_00038	63.208	99	847	Bacteria	Proteobacteria	Gammaproteobacteria	Enterobacterales	Enterobacteriaceae	Escherichia	Escherichia coli	50525	47.1192	1	R_plasmid	IncP	single-rep	conjugative	MOBP	-	MPF_T	Escherichia coli strain PN150 plasmid pPN150, complete sequence
PLSDB-NZ_MH043626.1	PLSDB-NZ_MH043626.1_00055	63.208	99	847	Bacteria	Proteobacteria	Gammaproteobacteria	Enterobacterales	Enterobacteriaceae	Escherichia	Escherichia coli	50519	47.0377	1	R_plasmid	IncP	single-rep	conjugative	MOBP	-	MPF_T	Escherichia coli strain GDZJ004 plasmid pGDZJ004, complete sequence
PLSDB-NZ_MG552133.1	PLSDB-NZ_MG552133.1_00048	63.208	99	847	Bacteria	Proteobacteria	Gammaproteobacteria	Enterobacterales	Enterobacteriaceae	Escherichia	Escherichia coli	60744	47.2129	4	R_plasmid	IncP	single-rep	conjugative	MOBP	-	MPF_T	Escherichia coli strain ECSC102 plasmid pECSC102, complete sequence
PLSDB-NZ_MF678351.1	PLSDB-NZ_MF678351.1_00030	63.208	99	847	Bacteria	Proteobacteria	Gammaproteobacteria	Enterobacterales	Enterobacteriaceae	Escherichia	Escherichia coli	50520	47.0428	1	R_plasmid	IncP	single-rep	conjugative	MOBP	-	MPF_T	Escherichia coli strain WCHEC025943 plasmid pMCR3_WCHEC1943, complete sequence
PLSDB-NZ_LC549805.1	PLSDB-NZ_LC549805.1_00046	63.208	99	847	Bacteria	Proteobacteria	Gammaproteobacteria	Enterobacterales	Enterobacteriaceae	Escherichia	Escherichia coli	50507	47.0212	1	R_plasmid	IncP	single-rep	conjugative	MOBP	-	MPF_T	Escherichia coli strain VNCEc117 plasmid pVNCEc117, complete sequence
PLSDB-NZ_CP024128.1	PLSDB-NZ_CP024128.1_00005	63.208	99	847	Bacteria	Proteobacteria	Gammaproteobacteria	Enterobacterales	Enterobacteriaceae	Escherichia	Escherichia coli	50013	47.0238	1	R_plasmid	IncP	single-rep	conjugative	MOBP	-	MPF_T	Escherichia coli strain 14EC001 plasmid p14EC001a, complete sequence
PLSDB-NZ_CP032987.1	PLSDB-NZ_CP032987.1_00040	63.208	99	847	Bacteria	Proteobacteria	Gammaproteobacteria	Enterobacterales	Enterobacteriaceae	Escherichia	Escherichia coli	51622	46.9102	1	R_plasmid	IncP	single-rep	conjugative	MOBP	-	MPF_T	Escherichia coli strain BE2-5 plasmid pMCR_BE2-5, complete sequence
PLSDB-NZ_MF978389.1	PLSDB-NZ_MF978389.1_00066	63.208	99	847	Bacteria	Proteobacteria	Gammaproteobacteria	Enterobacterales	Enterobacteriaceae	Escherichia	Escherichia coli	52740	47.1426	1	R_plasmid	IncP	single-rep	conjugative	MOBP	-	MPF_T	Escherichia coli strain GDT6F36 plasmid pHNGDF36-1, complete sequence
PLSDB-NZ_MT667260.1	PLSDB-NZ_MT667260.1_00013	63.208	99	847	Bacteria	Proteobacteria	Gammaproteobacteria	Enterobacterales	Enterobacteriaceae	Escherichia	Escherichia coli	60430	47.0098	4	R_plasmid	IncP	single-rep	conjugative	MOBP	-	MPF_T	Escherichia coli strain GDE6P124 plasmid pHNEP124, complete sequence
PLSDB-NZ_CP035195.1	PLSDB-NZ_CP035195.1_00013	63.208	99	847	Bacteria	Proteobacteria	Gammaproteobacteria	Enterobacterales	Enterobacteriaceae	Klebsiella	Klebsiella pneumoniae	60128	47.1511	2	R_plasmid	IncP,rep_cluster_2358	multi-rep	conjugative	MOBP	-	MPF_T	Klebsiella pneumoniae strain LH102-A plasmid pLH102-A, complete sequence
PLSDB-NZ_MH043623.1	PLSDB-NZ_MH043623.1_00053	63.208	99	847	Bacteria	Proteobacteria	Gammaproteobacteria	Enterobacterales	Enterobacteriaceae	Escherichia	Escherichia coli	50818	47.1113	1	R_plasmid	IncP	single-rep	conjugative	MOBP	-	MPF_T	Escherichia coli strain GDZJ002 plasmid pGDZJ002-1, complete sequence
COMPASS-NZ_CP027203.1	COMPASS-NZ_CP027203.1_00040	63.208	99	847	Bacteria	Proteobacteria	Gammaproteobacteria	Enterobacterales	Enterobacteriaceae	Escherichia	Escherichia coli	50520	47.0388	1	R_plasmid	IncP	single-rep	conjugative	MOBP	-	MPF_T	Escherichia coli strain WCHEC025943 plasmid pMCR3_025943, complete sequence
PLSDB-NZ_MH043625.1	PLSDB-NZ_MH043625.1_00060	63.208	99	847	Bacteria	Proteobacteria	Gammaproteobacteria	Enterobacterales	Enterobacteriaceae	Escherichia	Escherichia coli	50537	46.9597	1	R_plasmid	IncP	single-rep	conjugative	MOBP	-	MPF_T	Escherichia coli strain GDZJ003 plasmid pGDZJ003-1-MCR-3, complete sequence
PLSDB-NZ_KX580713.1	PLSDB-NZ_KX580713.1_00022	63.208	99	847	Bacteria	Proteobacteria	Gammaproteobacteria	Enterobacterales	Enterobacteriaceae	Escherichia	Escherichia coli	47409	47.1872	1	R_plasmid	IncP	single-rep	conjugative	MOBP	-	MPF_T	Escherichia coli strain ZJ623 plasmid unnamed, complete sequence
PLSDB-CP044383.1	PLSDB-CP044383.1_00007	63.09	99	847	Bacteria	Proteobacteria	Gammaproteobacteria	Enterobacterales	Enterobacteriaceae	Klebsiella	Klebsiella pneumoniae	50621	47.1563	1	R_plasmid	IncP	single-rep	conjugative	MOBP	-	MPF_T	Klebsiella pneumoniae strain 2018S07-013 plasmid p2018S07-013-3_MCR3, complete sequence
PLSDB-NC_023907.1	PLSDB-NC_023907.1_00043	62.618	99	847	Bacteria	Proteobacteria	Gammaproteobacteria	Enterobacterales	Enterobacteriaceae	Escherichia	Escherichia coli	69453	48.8892	2	R_plasmid	IncP,IncU	multi-rep	conjugative	MOBP	-	MPF_T	Escherichia coli plasmid pHS102707, complete sequence
PLSDB-NZ_CP035638.1	PLSDB-NZ_CP035638.1_00034	62.5	99	847	Bacteria	Proteobacteria	Gammaproteobacteria	Enterobacterales	Enterobacteriaceae	Enterobacter	Enterobacter cloacae	63601	46.9049	3	R_plasmid	IncP	single-rep	conjugative	MOBP	-	MPF_T	Enterobacter cloacae strain EN3600 plasmid unnamed6, complete sequence
PLSDB-CP042602.1	PLSDB-CP042602.1_00022	60.55	26	236	Bacteria	Proteobacteria	Gammaproteobacteria	Enterobacterales	Enterobacteriaceae	Escherichia	Escherichia coli	50625	47.1407	1	R_plasmid	IncP	single-rep	conjugative	MOBP	-	MPF_T	Escherichia coli strain NCYU-29-69 plasmid pNCYU-29-69-3_MCR3, complete sequence

## Sheet: BioSample_accessions
Accession	Sample Name	SPUID	Organism	Tax ID	Strain
SAMN51519295	Day12-A1_R1_001.fastq.gz	Day12-A1_R1_001.fastq.gz	Escherichia coli	562	Mixed population - A1_R1
SAMN51519296	Day12-A1_R2_001.fastq.gz	Day12-A1_R2_001.fastq.gz	Escherichia coli	562	Mixed population - A1_R2
SAMN51519297	Day12-A2_R1_001.fastq.gz	Day12-A2_R1_001.fastq.gz	Escherichia coli	562	Mixed population - A2_R1
SAMN51519298	Day12-A2_R2_001.fastq.gz	Day12-A2_R2_001.fastq.gz	Escherichia coli	562	Mixed population - A2_R2
SAMN51519299	Day12-A3_R1_001.fastq.gz	Day12-A3_R1_001.fastq.gz	Escherichia coli	562	Mixed population - A3_R1
SAMN51519300	Day12-A3_R2_001.fastq.gz	Day12-A3_R2_001.fastq.gz	Escherichia coli	562	Mixed population - A3_R2
SAMN51519301	Day12-A6_R1_001.fastq.gz	Day12-A6_R1_001.fastq.gz	Escherichia coli	562	Mixed population - A6_R1
SAMN51519302	Day12-A6_R2_001.fastq.gz	Day12-A6_R2_001.fastq.gz	Escherichia coli	562	Mixed population - A6_R2
SAMN51519303	Day12-A7_R1_001.fastq.gz	Day12-A7_R1_001.fastq.gz	Escherichia coli	562	Mixed population - A7_R1
SAMN51519304	Day12-A7_R2_001.fastq.gz	Day12-A7_R2_001.fastq.gz	Escherichia coli	562	Mixed population - A7_R2
SAMN51519305	Day12-A8_R1_001.fastq.gz	Day12-A8_R1_001.fastq.gz	Escherichia coli	562	Mixed population - A8_R1
SAMN51519306	Day12-A8_R2_001.fastq.gz	Day12-A8_R2_001.fastq.gz	Escherichia coli	562	Mixed population - A8_R2
SAMN51519307	Day12-D1_R1_001.fastq.gz	Day12-D1_R1_001.fastq.gz	Escherichia coli	562	Mixed population - D1_R1
SAMN51519308	Day12-D1_R2_001.fastq.gz	Day12-D1_R2_001.fastq.gz	Escherichia coli	562	Mixed population - D1_R2
SAMN51519309	Day12-D2_R1_001.fastq.gz	Day12-D2_R1_001.fastq.gz	Escherichia coli	562	Mixed population - D2_R1
SAMN51519310	Day12-D2_R2_001.fastq.gz	Day12-D2_R2_001.fastq.gz	Escherichia coli	562	Mixed population - D2_R2
SAMN51519311	Day12-D3_R1_001.fastq.gz	Day12-D3_R1_001.fastq.gz	Escherichia coli	562	Mixed population - D3_R1
SAMN51519312	Day12-D3_R2_001.fastq.gz	Day12-D3_R2_001.fastq.gz	Escherichia coli	562	Mixed population - D3_R2
SAMN51519313	Day12-D6_R1_001.fastq.gz	Day12-D6_R1_001.fastq.gz	Escherichia coli	562	Mixed population - D6_R1
SAMN51519314	Day12-D6_R2_001.fastq.gz	Day12-D6_R2_001.fastq.gz	Escherichia coli	562	Mixed population - D6_R2
SAMN51519315	Day12-D7_R1_001.fastq.gz	Day12-D7_R1_001.fastq.gz	Escherichia coli	562	Mixed population - D7_R1
SAMN51519316	Day12-D7_R2_001.fastq.gz	Day12-D7_R2_001.fastq.gz	Escherichia coli	562	Mixed population - D7_R2
SAMN51519317	Day12-D8_R1_001.fastq.gz	Day12-D8_R1_001.fastq.gz	Escherichia coli	562	Mixed population - D8_R1
SAMN51519318	Day12-D8_R2_001.fastq.gz	Day12-D8_R2_001.fastq.gz	Escherichia coli	562	Mixed population - D8_R2
SAMN51761828	D12-dA1-1_R1_001.fastq.gz	D12-dA1-1_R1_001.fastq.gz	Escherichia coli	562	MG1655(RP4)_D12-dA1-1_R1
SAMN51761829	D12-dA1-1_R2_001.fastq.gz	D12-dA1-1_R2_001.fastq.gz	Escherichia coli	562	MG1655(RP4)_D12-dA1-1_R2
SAMN51761830	D12-dA6-10_R1_001.fastq.gz	D12-dA6-10_R1_001.fastq.gz	Escherichia coli	562	MG1655(RP4)_D12-dA6-10_R1
SAMN51761831	D12-dA6-10_R2_001.fastq.gz	D12-dA6-10_R2_001.fastq.gz	Escherichia coli	562	MG1655(RP4)_D12-dA6-10_R2
SAMN51761832	D12-dA7-2_R1_001.fastq.gz	D12-dA7-2_R1_001.fastq.gz	Escherichia coli	562	MG1655(RP4)_D12-dA7-2_R1
SAMN51761833	D12-dA7-2_R2_001.fastq.gz	D12-dA7-2_R2_001.fastq.gz	Escherichia coli	562	MG1655(RP4)_D12-dA7-2_R2
SAMN51761834	D12-dD2-2_R1_001.fastq.gz	D12-dD2-2_R1_001.fastq.gz	Escherichia coli	562	MG1655(RP4)_D12-dD2-2_R1
SAMN51761835	D12-dD2-2_R2_001.fastq.gz	D12-dD2-2_R2_001.fastq.gz	Escherichia coli	562	MG1655(RP4)_D12-dD2-2_R2
SAMN51761836	D12-dD6-1_R1_001.fastq.gz	D12-dD6-1_R1_001.fastq.gz	Escherichia coli	562	MG1655(RP4)_D12-dD6-1_R1
SAMN51761837	D12-dD6-1_R2_001.fastq.gz	D12-dD6-1_R2_001.fastq.gz	Escherichia coli	562	MG1655(RP4)_D12-dD6-1_R2
SAMN51761838	D12-dD8-1_R1_001.fastq.gz	D12-dD8-1_R1_001.fastq.gz	Escherichia coli	562	MG1655(RP4)_D12-dD8-1_R1
SAMN51761839	D12-dD8-1_R2_001.fastq.gz	D12-dD8-1_R2_001.fastq.gz	Escherichia coli	562	MG1655(RP4)_D12-dD8-1_R2
SAMN51761840	D12-tcA3-2_R1_001.fastq.gz	D12-tcA3-2_R1_001.fastq.gz	Escherichia coli	562	J53(RP4)_D12-tcA3-2_R1
SAMN51761841	D12-tcA3-2_R2_001.fastq.gz	D12-tcA3-2_R2_001.fastq.gz	Escherichia coli	562	J53(RP4)_D12-tcA3-2_R2
SAMN51761842	D12-tcA6-10_R1_001.fastq.gz	D12-tcA6-10_R1_001.fastq.gz	Escherichia coli	562	J53(RP4)_D12-tcA6-10_R1
SAMN51761843	D12-tcA6-10_R2_001.fastq.gz	D12-tcA6-10_R2_001.fastq.gz	Escherichia coli	562	J53(RP4)_D12-tcA6-10_R2
SAMN51761844	D12-tcA6-2_R1_001.fastq.gz	D12-tcA6-2_R1_001.fastq.gz	Escherichia coli	562	J53(RP4)_D12-tcA6-2_R1
SAMN51761845	D12-tcA6-2_R2_001.fastq.gz	D12-tcA6-2_R2_001.fastq.gz	Escherichia coli	562	J53(RP4)_D12-tcA6-2_R2
SAMN51761846	D12-tcA6-5_R1_001.fastq.gz	D12-tcA6-5_R1_001.fastq.gz	Escherichia coli	562	J53(RP4)_D12-tcA6-5_R1
SAMN51761847	D12-tcA6-5_R2_001.fastq.gz	D12-tcA6-5_R2_001.fastq.gz	Escherichia coli	562	J53(RP4)_D12-tcA6-5_R2
SAMN51761848	D12-tcA7-1_R1_001.fastq.gz	D12-tcA7-1_R1_001.fastq.gz	Escherichia coli	562	J53(RP4)_D12-tcA7-1_R1
SAMN51761849	D12-tcA7-1_R2_001.fastq.gz	D12-tcA7-1_R2_001.fastq.gz	Escherichia coli	562	J53(RP4)_D12-tcA7-1_R2
SAMN51761850	D12-tcA8-2_R1_001.fastq.gz	D12-tcA8-2_R1_001.fastq.gz	Escherichia coli	562	J53(RP4)_D12-tcA8-2_R1
SAMN51761851	D12-tcA8-2_R2_001.fastq.gz	D12-tcA8-2_R2_001.fastq.gz	Escherichia coli	562	J53(RP4)_D12-tcA8-2_R2
SAMN51761852	D12-tcD1-2_R1_001.fastq.gz	D12-tcD1-2_R1_001.fastq.gz	Escherichia coli	562	J53(RP4)_D12-tcD1-2_R1
SAMN51761853	D12-tcD1-2_R2_001.fastq.gz	D12-tcD1-2_R2_001.fastq.gz	Escherichia coli	562	J53(RP4)_D12-tcD1-2_R2
SAMN51761854	D12-tcD6-8_R1_001.fastq.gz	D12-tcD6-8_R1_001.fastq.gz	Escherichia coli	562	J53(RP4)_D12-tcD6-8_R1
SAMN51761855	D12-tcD6-8_R2_001.fastq.gz	D12-tcD6-8_R2_001.fastq.gz	Escherichia coli	562	J53(RP4)_D12-tcD6-8_R2
SAMN51761856	D12-tcD7-5_R1_001.fastq.gz	D12-tcD7-5_R1_001.fastq.gz	Escherichia coli	562	J53(RP4)_D12-tcD7-5_R1
SAMN51761857	D12-tcD7-5_R2_001.fastq.gz	D12-tcD7-5_R2_001.fastq.gz	Escherichia coli	562	J53(RP4)_D12-tcD7-5_R2
SAMN51761858	D12-tcD8-1_R1_001.fastq.gz	D12-tcD8-1_R1_001.fastq.gz	Escherichia coli	562	J53(RP4)_D12-tcD8-1_R1
SAMN51761859	D12-tcD8-1_R2_001.fastq.gz	D12-tcD8-1_R2_001.fastq.gz	Escherichia coli	562	J53(RP4)_D12-tcD8-1_R2
SAMN51761860	D3-dA1-1_R1_001.fastq.gz	D3-dA1-1_R1_001.fastq.gz	Escherichia coli	562	MG1655(RP4)_D3-dA1-1_R1
SAMN51761861	D3-dA1-1_R2_001.fastq.gz	D3-dA1-1_R2_001.fastq.gz	Escherichia coli	562	MG1655(RP4)_D3-dA1-1_R2
SAMN51761862	D3-dA6-1_R1_001.fastq.gz	D3-dA6-1_R1_001.fastq.gz	Escherichia coli	562	MG1655(RP4)_D3-dA6-1_R1
SAMN51761863	D3-dA6-1_R2_001.fastq.gz	D3-dA6-1_R2_001.fastq.gz	Escherichia coli	562	MG1655(RP4)_D3-dA6-1_R2
SAMN51761864	D3-dA7-6_R1_001.fastq.gz	D3-dA7-6_R1_001.fastq.gz	Escherichia coli	562	MG1655(RP4)_D3-dA7-6_R1
SAMN51761865	D3-dA7-6_R2_001.fastq.gz	D3-dA7-6_R2_001.fastq.gz	Escherichia coli	562	MG1655(RP4)_D3-dA7-6_R2
SAMN51761866	D3-dA8-1_R1_001.fastq.gz	D3-dA8-1_R1_001.fastq.gz	Escherichia coli	562	MG1655(RP4)_D3-dA8-1_R1
SAMN51761867	D3-dA8-1_R2_001.fastq.gz	D3-dA8-1_R2_001.fastq.gz	Escherichia coli	562	MG1655(RP4)_D3-dA8-1_R2
SAMN51761868	D3-dA8-3_R1_001.fastq.gz	D3-dA8-3_R1_001.fastq.gz	Escherichia coli	562	MG1655(RP4)_D3-dA8-3_R1
SAMN51761869	D3-dA8-3_R2_001.fastq.gz	D3-dA8-3_R2_001.fastq.gz	Escherichia coli	562	MG1655(RP4)_D3-dA8-3_R2
SAMN51761870	D3-dD1-1_R1_001.fastq.gz	D3-dD1-1_R1_001.fastq.gz	Escherichia coli	562	MG1655(RP4)_D3-dD1-1_R1
SAMN51761871	D3-dD1-1_R2_001.fastq.gz	D3-dD1-1_R2_001.fastq.gz	Escherichia coli	562	MG1655(RP4)_D3-dD1-1_R2
SAMN51761872	D3-dD6-1_R1_001.fastq.gz	D3-dD6-1_R1_001.fastq.gz	Escherichia coli	562	MG1655(RP4)_D3-dD6-1_R1
SAMN51761873	D3-dD6-1_R2_001.fastq.gz	D3-dD6-1_R2_001.fastq.gz	Escherichia coli	562	MG1655(RP4)_D3-dD6-1_R2
SAMN51761874	D3-dD7-1_R1_001.fastq.gz	D3-dD7-1_R1_001.fastq.gz	Escherichia coli	562	MG1655(RP4)_D3-dD7-1_R1
SAMN51761875	D3-dD7-1_R2_001.fastq.gz	D3-dD7-1_R2_001.fastq.gz	Escherichia coli	562	MG1655(RP4)_D3-dD7-1_R2
SAMN51761876	D3-dD8-7_R1_001.fastq.gz	D3-dD8-7_R1_001.fastq.gz	Escherichia coli	562	MG1655(RP4)_D3-dD8-7_R1
SAMN51761877	D3-dD8-7_R2_001.fastq.gz	D3-dD8-7_R2_001.fastq.gz	Escherichia coli	562	MG1655(RP4)_D3-dD8-7_R2
SAMN51761878	D3-tcA1-1_R1_001.fastq.gz	D3-tcA1-1_R1_001.fastq.gz	Escherichia coli	562	J53(RP4)_D3-tcA1-1_R1
SAMN51761879	D3-tcA1-1_R2_001.fastq.gz	D3-tcA1-1_R2_001.fastq.gz	Escherichia coli	562	J53(RP4)_D3-tcA1-1_R2
SAMN51761880	D3-tcA6-1_R1_001.fastq.gz	D3-tcA6-1_R1_001.fastq.gz	Escherichia coli	562	J53(RP4)_D3-tcA6-1_R1
SAMN51761881	D3-tcA6-1_R2_001.fastq.gz	D3-tcA6-1_R2_001.fastq.gz	Escherichia coli	562	J53(RP4)_D3-tcA6-1_R2
SAMN51761882	D3-tcA8-1_R1_001.fastq.gz	D3-tcA8-1_R1_001.fastq.gz	Escherichia coli	562	J53(RP4)_D3-tcA8-1_R1
SAMN51761883	D3-tcA8-1_R2_001.fastq.gz	D3-tcA8-1_R2_001.fastq.gz	Escherichia coli	562	J53(RP4)_D3-tcA8-1_R2
SAMN51761884	D3-tcD1-2_R1_001.fastq.gz	D3-tcD1-2_R1_001.fastq.gz	Escherichia coli	562	J53(RP4)_D3-tcD1-2_R1
SAMN51761885	D3-tcD1-2_R2_001.fastq.gz	D3-tcD1-2_R2_001.fastq.gz	Escherichia coli	562	J53(RP4)_D3-tcD1-2_R2
SAMN51761886	D3-tcD6-1_R1_001.fastq.gz	D3-tcD6-1_R1_001.fastq.gz	Escherichia coli	562	J53(RP4)_D3-tcD6-1_R1
SAMN51761887	D3-tcD6-1_R2_001.fastq.gz	D3-tcD6-1_R2_001.fastq.gz	Escherichia coli	562	J53(RP4)_D3-tcD6-1_R2
SAMN51761888	D3-tcD7-5_R1_001.fastq.gz	D3-tcD7-5_R1_001.fastq.gz	Escherichia coli	562	J53(RP4)_D3-tcD7-5_R1
SAMN51761889	D3-tcD7-5_R2_001.fastq.gz	D3-tcD7-5_R2_001.fastq.gz	Escherichia coli	562	J53(RP4)_D3-tcD7-5_R2
SAMN51761890	D3-tcD7-9_R1_001.fastq.gz	D3-tcD7-9_R1_001.fastq.gz	Escherichia coli	562	J53(RP4)_D3-tcD7-9_R1
SAMN51761891	D3-tcD7-9_R2_001.fastq.gz	D3-tcD7-9_R2_001.fastq.gz	Escherichia coli	562	J53(RP4)_D3-tcD7-9_R2
SAMN51761892	D8-dA6-4_R1_001.fastq.gz	D8-dA6-4_R1_001.fastq.gz	Escherichia coli	562	MG1655(RP4)_D8-dA6-4_R1
SAMN51761893	D8-dA6-4_R2_001.fastq.gz	D8-dA6-4_R2_001.fastq.gz	Escherichia coli	562	MG1655(RP4)_D8-dA6-4_R2
SAMN51761894	D8-dA7-6_R1_001.fastq.gz	D8-dA7-6_R1_001.fastq.gz	Escherichia coli	562	MG1655(RP4)_D8-dA7-6_R1
SAMN51761895	D8-dA7-6_R2_001.fastq.gz	D8-dA7-6_R2_001.fastq.gz	Escherichia coli	562	MG1655(RP4)_D8-dA7-6_R2
SAMN51761896	D8-dD6-4_R1_001.fastq.gz	D8-dD6-4_R1_001.fastq.gz	Escherichia coli	562	MG1655(RP4)_D8-dD6-4_R1
SAMN51761897	D8-dD6-4_R2_001.fastq.gz	D8-dD6-4_R2_001.fastq.gz	Escherichia coli	562	MG1655(RP4)_D8-dD6-4_R2
SAMN51761898	D8-dD7-6_R1_001.fastq.gz	D8-dD7-6_R1_001.fastq.gz	Escherichia coli	562	MG1655(RP4)_D8-dD7-6_R1
SAMN51761899	D8-dD7-6_R2_001.fastq.gz	D8-dD7-6_R2_001.fastq.gz	Escherichia coli	562	MG1655(RP4)_D8-dD7-6_R2
SAMN51761900	D8-dG1-1_R1_001.fastq.gz	D8-dG1-1_R1_001.fastq.gz	Escherichia coli	562	MG1655(RP4)_D8-dG1-1_R1
SAMN51761901	D8-dG1-1_R2_001.fastq.gz	D8-dG1-1_R2_001.fastq.gz	Escherichia coli	562	MG1655(RP4)_D8-dG1-1_R2
SAMN51761902	D8-dG6-1_R1_001.fastq.gz	D8-dG6-1_R1_001.fastq.gz	Escherichia coli	562	MG1655(RP4)_D8-dG6-1_R1
SAMN51761903	D8-dG6-1_R2_001.fastq.gz	D8-dG6-1_R2_001.fastq.gz	Escherichia coli	562	MG1655(RP4)_D8-dG6-1_R2
SAMN51761904	D8-tcD6-6_R1_001.fastq.gz	D8-tcD6-6_R1_001.fastq.gz	Escherichia coli	562	J53(RP4)_D8-tcD6-6_R1
SAMN51761905	D8-tcD6-6_R2_001.fastq.gz	D8-tcD6-6_R2_001.fastq.gz	Escherichia coli	562	J53(RP4)_D8-tcD6-6_R2
SAMN51761906	D8-tcD6-8_R1_001.fastq.gz	D8-tcD6-8_R1_001.fastq.gz	Escherichia coli	562	J53(RP4)_D8-tcD6-8_R1
SAMN51761907	D8-tcD6-8_R2_001.fastq.gz	D8-tcD6-8_R2_001.fastq.gz	Escherichia coli	562	J53(RP4)_D8-tcD6-8_R2
SAMN51761908	D8-tcD7-10_R1_001.fastq.gz	D8-tcD7-10_R1_001.fastq.gz	Escherichia coli	562	J53(RP4)_D8-tcD7-10_R1
SAMN51761909	D8-tcD7-10_R2_001.fastq.gz	D8-tcD7-10_R2_001.fastq.gz	Escherichia coli	562	J53(RP4)_D8-tcD7-10_R2
SAMN51761910	Day12-d-A6-3_R1_001.fastq.gz	Day12-d-A6-3_R1_001.fastq.gz	Escherichia coli	562	MG1655(RP4)_Day12-d-A6-3_R1
SAMN51761911	Day12-d-A6-3_R2_001.fastq.gz	Day12-d-A6-3_R2_001.fastq.gz	Escherichia coli	562	MG1655(RP4)_Day12-d-A6-3_R2
SAMN51761912	Day12-d-D8-8_R1_001.fastq.gz	Day12-d-D8-8_R1_001.fastq.gz	Escherichia coli	562	MG1655(RP4)_Day12-d-D8-8_R1
SAMN51761913	Day12-d-D8-8_R2_001.fastq.gz	Day12-d-D8-8_R2_001.fastq.gz	Escherichia coli	562	MG1655(RP4)_Day12-d-D8-8_R2
SAMN51761914	Day3-d-A8-1-E_R1_001.fastq.gz	Day3-d-A8-1-E_R1_001.fastq.gz	Escherichia coli	562	MG1655(RP4)_Day3-d-A8-1-E_R1
SAMN51761915	Day3-d-A8-1-E_R2_001.fastq.gz	Day3-d-A8-1-E_R2_001.fastq.gz	Escherichia coli	562	MG1655(RP4)_Day3-d-A8-1-E_R2
SAMN51761916	Day3-d-D8-9_R1_001.fastq.gz	Day3-d-D8-9_R1_001.fastq.gz	Escherichia coli	562	MG1655(RP4)_Day3-d-D8-9_R1
SAMN51761917	Day3-d-D8-9_R2_001.fastq.gz	Day3-d-D8-9_R2_001.fastq.gz	Escherichia coli	562	MG1655(RP4)_Day3-d-D8-9_R2
SAMN51761918	Day3-tc-A8-4_R1_001.fastq.gz	Day3-tc-A8-4_R1_001.fastq.gz	Escherichia coli	562	J53(RP4)_Day3-tc-A8-4_R1
SAMN51761919	Day3-tc-A8-4_R2_001.fastq.gz	Day3-tc-A8-4_R2_001.fastq.gz	Escherichia coli	562	J53(RP4)_Day3-tc-A8-4_R2
SAMN51761920	Day8-d-A6-5_R1_001.fastq.gz	Day8-d-A6-5_R1_001.fastq.gz	Escherichia coli	562	MG1655(RP4)_Day8-d-A6-5_R1
SAMN51761921	Day8-d-A6-5_R2_001.fastq.gz	Day8-d-A6-5_R2_001.fastq.gz	Escherichia coli	562	MG1655(RP4)_Day8-d-A6-5_R2
SAMN51761922	Day8-d-A8-6_R1_001.fastq.gz	Day8-d-A8-6_R1_001.fastq.gz	Escherichia coli	562	MG1655(RP4)_Day8-d-A8-6_R1
SAMN51761923	Day8-d-A8-6_R2_001.fastq.gz	Day8-d-A8-6_R2_001.fastq.gz	Escherichia coli	562	MG1655(RP4)_Day8-d-A8-6_R2
SAMN51761924	Day8-d-D6-9_R1_001.fastq.gz	Day8-d-D6-9_R1_001.fastq.gz	Escherichia coli	562	MG1655(RP4)_Day8-d-D6-9_R1
SAMN51761925	Day8-d-D6-9_R2_001.fastq.gz	Day8-d-D6-9_R2_001.fastq.gz	Escherichia coli	562	MG1655(RP4)_Day8-d-D6-9_R2
SAMN51761926	Day8-d-D8-3_R1_001.fastq.gz	Day8-d-D8-3_R1_001.fastq.gz	Escherichia coli	562	MG1655(RP4)_Day8-d-D8-3_R1
SAMN51761927	Day8-d-D8-3_R2_001.fastq.gz	Day8-d-D8-3_R2_001.fastq.gz	Escherichia coli	562	MG1655(RP4)_Day8-d-D8-3_R2
SAMN51761928	Day8-tc-A6-6_R1_001.fastq.gz	Day8-tc-A6-6_R1_001.fastq.gz	Escherichia coli	562	J53(RP4)_Day8-tc-A6-6_R1
SAMN51761929	Day8-tc-A6-6_R2_001.fastq.gz	Day8-tc-A6-6_R2_001.fastq.gz	Escherichia coli	562	J53(RP4)_Day8-tc-A6-6_R2
SAMN51761930	Day8-tc-A8-10_R1_001.fastq.gz	Day8-tc-A8-10_R1_001.fastq.gz	Escherichia coli	562	J53(RP4)_Day8-tc-A8-10_R1
SAMN51761931	Day8-tc-A8-10_R2_001.fastq.gz	Day8-tc-A8-10_R2_001.fastq.gz	Escherichia coli	562	J53(RP4)_Day8-tc-A8-10_R2
SAMN51761932	dMG1655-RP4-GFP-_R1_001.fastq.gz	dMG1655-RP4-GFP-_R1_001.fastq.gz	Escherichia coli	562	dMG1655-RP4-GFP-_R1
SAMN51761933	dMG1655-RP4-GFP-_R2_001.fastq.gz	dMG1655-RP4-GFP-_R2_001.fastq.gz	Escherichia coli	562	dMG1655-RP4-GFP-_R2
SAMN51761934	rJ53_R1_001.fastq.gz	rJ53_R1_001.fastq.gz	Escherichia coli	562	rJ53_R1
SAMN51761935	rJ53_R2_001.fastq.gz	rJ53_R2_001.fastq.gz	Escherichia coli	562	rJ53_R2
SAMN51761936	PRD1_R1_001.fastq.gz	PRD1_R1_001.fastq.gz	Tectiviridae	10656	PRD1_R1
SAMN51761937	PRD1_R2_001.fastq.gz	PRD1_R2_001.fastq.gz	Tectiviridae	10656	PRD1_R2
